# Supplementary material for: BEX1 is an RNA-dependent mediator of cardiomyopathy
Source: Nat Commun. 2017 Nov 30;8:1875. doi: 10.1038/s41467-017-02005-1 (PMC5709413; doi:10.1038/s41467-017-02005-1)
Supplement: Supplementary file 3 — Supplementary Data 1 [file 41467_2017_2005_MOESM3_ESM.xlsx]

## Sheet: Sheet1
Supplementary Dataset. Complete list of RIPseq for BEX1-RNA interaction
gene id	symbol	name	Control	BEX1		Control	BEX1	ratio	diff
289623	Ube2k	ubiquitin-conjugating enzyme E2K (UBC1 homolog, yeast)	4.9992	8409.14		4.9992	8409.14	1682.1	8404.14
291245	Actn2	actinin alpha 2	14462.7	20064.5		14462.7	20064.5	1.38733	5601.84
296655	Stom	stomatin	5.82947	4820.79		5.82947	4820.79	826.969	4814.96
29275	Actc1	actin, alpha, cardiac muscle 1	534.072	5142.84		534.072	5142.84	9.6295	4608.77
25319	Fth1	ferritin, heavy polypeptide 1	69.3411	3340.11		69.3411	3340.11	48.1692	3270.76
288108	Nat13	N-acetyltransferase 13	5528.31	7683.32		5528.31	7683.32	1.38981	2155
29426	Rps4x	ribosomal protein S4, X-linked	20.357	1842.63		20.357	1842.63	90.5159	1822.27
306860	Gcnt2	glucosaminyl (N-acetyl) transferase 2, I-branching enzyme	4395.77	6121.06		4395.77	6121.06	1.39249	1725.29
83801	Ptms	parathymosin	6.02413	1329.05		6.02413	1329.05	220.622	1323.03
64158	Tuba1a	tubulin, alpha 1A	100.691	1390.01		100.691	1390.01	13.8048	1289.32
81741	Pctk1	PCTAIRE protein kinase 1	1.39831	976.541		1.39831	976.541	698.372	975.143
303968	Ift57	intraflagellar transport 57 homolog (Chlamydomonas)	10.0895	975.904		10.0895	975.904	96.725	965.814
29282	Rpl23	ribosomal protein L23	15.8041	900.719		15.8041	900.719	56.9929	884.915
100359649	LOC100359649	selenoprotein K pseudogene	2776	3611.53		2776	3611.53	1.30098	835.526
287436	Eif4a1	eukaryotic translation initiation factor 4A, isoform 1	2.90485	812.119		2.90485	812.119	279.573	809.214
500929	Tuba1b	tubulin, alpha 1B	107.644	863.184		107.644	863.184	8.01887	755.54
24585	Myl3	myosin, light chain 3, alkali; ventricular, skeletal, slow	84.5531	735.664		84.5531	735.664	8.70062	651.111
171361	Eef1a1	eukaryotic translation elongation factor 1 alpha 1	31.2062	678.647		31.2062	678.647	21.7472	647.441
688478	Commd2	COMM domain containing 2	3975.99	4621.81		3975.99	4621.81	1.16243	645.815
65139	Rps12	ribosomal protein S12	93.4547	713.35		93.4547	713.35	7.63311	619.895
170724	Anp32b	acidic (leucine-rich) nuclear phosphoprotein 32 family, member B	9.7892	618.296		9.7892	618.296	63.161	608.507
94272	Clic5	chloride intracellular channel 5	0.732796	599.778		0.732796	599.778	818.479	599.046
54267	Maf	v-maf musculoaponeurotic fibrosarcoma oncogene homolog (avian)	5104.58	5689.37		5104.58	5689.37	1.11456	584.788
25687	Cald1	caldesmon 1	3.61321	586.892		3.61321	586.892	162.43	583.279
299207	RGD1310769	similar to HSPC288	0.509169	543.317		0.509169	543.317	1067.06	542.807
116550	Atp5c1	ATP synthase, H+ transporting, mitochondrial F1 complex, gamma polypeptide 1	12.6601	503.961		12.6601	503.961	39.807	491.301
301252	Hsp90ab1	heat shock protein 90kDa alpha (cytosolic), class B member 1	67.4403	550.362		67.4403	550.362	8.16073	482.922
79431	Bhlhe40	basic helix-loop-helix family, member e40	0.360662	479.847		0.360662	479.847	1330.46	479.487
84360	Clcn3	chloride channel 3	1.79933	464.054		1.79933	464.054	257.904	462.255
362835	Reep6	receptor accessory protein 6	21.7659	482.47		21.7659	482.47	22.1663	460.705
314683	Tcp11l2	t-complex 11 (mouse) like 2	1275.18	1729.94		1275.18	1729.94	1.35663	454.763
29500	Slc10a2	solute carrier family 10 (sodium/bile acid cotransporter family), member 2	13.6533	465.771		13.6533	465.771	34.1141	452.117
313139	Slc35a1	solute carrier family 35 (CMP-sialic acid transporter), member A1	1695.46	2145.7		1695.46	2145.7	1.26556	450.24
685545	RGD1311273	similar to RIKEN cDNA 9530058B02	1.04504	444.146		1.04504	444.146	425.004	443.101
310764	RGD1306526	hypothetical LOC310764	1168.27	1603.52		1168.27	1603.52	1.37256	435.249
307310	Znf474	zinc finger protein 474	2506.87	2908.46		2506.87	2908.46	1.1602	401.594
50522	Ubc	ubiquitin C	38.3852	435.713		38.3852	435.713	11.3511	397.328
502727	RGD1563349	similar to RIKEN cDNA 9330182L06	11.563	384.971		11.563	384.971	33.2932	373.408
293864	Ubl4	ubiquitin-like 4	1.46924	363.573		1.46924	363.573	247.457	362.103
313589	Rspo1	R-spondin homolog (Xenopus laevis)	3133.2	3494.95		3133.2	3494.95	1.11546	361.744
314196	L2hgdh	L-2-hydroxyglutarate dehydrogenase	1488.56	1847.07		1488.56	1847.07	1.24084	358.51
500892	Cyp11b1	cytochrome P450, family 11, subfamily b, polypeptide 1	2.86599	331.223		2.86599	331.223	115.57	328.357
304543	Mlec	malectin	3047.85	3374.68		3047.85	3374.68	1.10724	326.838
25426	Cyp1b1	cytochrome P450, family 1, subfamily b, polypeptide 1	1.55241	328.2		1.55241	328.2	211.413	326.647
619561	Acsf2	acyl-CoA synthetase family member 2	7.78019	323.683		7.78019	323.683	41.6035	315.903
29437	Acta1	actin, alpha 1, skeletal muscle	8.93879	321.483		8.93879	321.483	35.9649	312.544
171402	Elovl6	ELOVL family member 6, elongation of long chain fatty acids (yeast)	600.563	909.678		600.563	909.678	1.51471	309.115
363109	Pgm3	phosphoglucomutase 3	0.411393	303.573		0.411393	303.573	737.915	303.162
56825	Cym	chymosin	4436	4728.95		4436	4728.95	1.06604	292.948
298795	LOC298795	similar to 14-3-3 protein sigma	2527.71	2818.03		2527.71	2818.03	1.11485	290.313
29560	Hif1a	hypoxia-inducible factor 1, alpha subunit (basic helix-loop-helix transcription factor)	0.931195	277.642		0.931195	277.642	298.156	276.71
292762	Eif3k	eukaryotic translation initiation factor 3, subunit K	3.56313	273.09		3.56313	273.09	76.6433	269.527
307479	Jakmip2	janus kinase and microtubule interacting protein 2	3.24879	271.518		3.24879	271.518	83.5749	268.269
85258	Cnga4	cyclic nucleotide gated channel alpha 4	1018.49	1277.26		1018.49	1277.26	1.25407	258.77
500709	Itpk1	inositol 1,3,4-triphosphate 5/6 kinase	4488.02	4741.52		4488.02	4741.52	1.05649	253.507
363520	Irak1	interleukin-1 receptor-associated kinase 1	0.935175	253.733		0.935175	253.733	271.321	252.798
500112	Gimap8	GTPase, IMAP family member 8	1208.08	1442.41		1208.08	1442.41	1.19396	234.322
114214	Dffa	DNA fragmentation factor, alpha subunit	1461.34	1687.83		1461.34	1687.83	1.15499	226.49
303384	Mmp28	matrix metallopeptidase 28	0	224.775		0.0001	224.775	2.24775e+06	224.775
24518	Jund	jun D proto-oncogene	2.33369	224.248		2.33369	224.248	96.0913	221.914
29345	Serpinh1	serine (or cysteine) peptidase inhibitor, clade H, member 1	13.1705	234.919		13.1705	234.919	17.8368	221.749
309004	Vkorc1	vitamin K epoxide reductase complex, subunit 1	0	217.742		0.0001	217.742	2.17742e+06	217.742
303298	Garnl4	GTPase activating Rap/RanGAP domain-like 4	1820.47	2038.05		1820.47	2038.05	1.11952	217.575
362881	RGD1306474	similar to RIKEN cDNA 9530003J23	2824.15	3036.28		2824.15	3036.28	1.07511	212.132
24248	Cat	catalase	1365.83	1577.56		1365.83	1577.56	1.15502	211.726
303586	Wnt9b	wingless-type MMTV integration site family, member 9B	2816.74	3025.31		2816.74	3025.31	1.07405	208.572
25181	Bgn	biglycan	685.545	892.833		685.545	892.833	1.30237	207.287
84551	Slc7a8	solute carrier family 7 (cationic amino acid transporter, y+ system), member 8	700.044	903.828		700.044	903.828	1.2911	203.785
298878	Osr1	odd-skipped related 1 (Drosophila)	1409.59	1607.98		1409.59	1607.98	1.14074	198.383
298653	Nmnat1	nicotinamide nucleotide adenylyltransferase 1	657.361	854.846		657.361	854.846	1.30042	197.485
288150	Mtx2	metaxin 2	1.41291	196.993		1.41291	196.993	139.423	195.58
26759	Acot7	acyl-CoA thioesterase 7	1.54774	196.378		1.54774	196.378	126.881	194.83
307098	Net1	neuroepithelial cell transforming 1	133.887	322.284		133.887	322.284	2.40713	188.396
170913	Abcb1a	ATP-binding cassette, sub-family B (MDR/TAP), member 1A	437.096	625.185		437.096	625.185	1.43031	188.089
300682	Tmprss13	transmembrane protease, serine 13	1659.06	1846.9		1659.06	1846.9	1.11322	187.846
64047	Lrat	lecithin-retinol acyltransferase (phosphatidylcholine-retinol-O-acyltransferase)	467.944	640.818		467.944	640.818	1.36944	172.875
304805	Cyb5r1	cytochrome b5 reductase 1	2527.05	2696.82		2527.05	2696.82	1.06718	169.774
140666	Rcan2	regulator of calcineurin 2	351.424	519.372		351.424	519.372	1.47791	167.948
282712	Slc6a15	solute carrier family 6 (neutral amino acid transporter), member 15	863.044	1030.95		863.044	1030.95	1.19455	167.907
308977	Il21r	interleukin 21 receptor	2723.42	2890.8		2723.42	2890.8	1.06146	167.38
24848	Tph1	tryptophan hydroxylase 1	1521.24	1684.65		1521.24	1684.65	1.10742	163.418
25545	Sepw1	selenoprotein W, 1	1.22594	162.67		1.22594	162.67	132.69	161.444
362861	Slc41a2	solute carrier family 41, member 2	380.095	541.038		380.095	541.038	1.42343	160.943
24852	Tpm4	tropomyosin 4	50.8593	211.711		50.8593	211.711	4.16268	160.852
304330	Cox19	COX19 cytochrome c oxidase assembly homolog (S. cerevisiae)	440.606	598.957		440.606	598.957	1.35939	158.351
313220	Acnat2	acyl-coenzyme A amino acid N-acyltransferase 2	2011.49	2169.69		2011.49	2169.69	1.07865	158.197
305918	Ift88	intraflagellar transport 88 homolog (Chlamydomonas)	900.505	1058.2		900.505	1058.2	1.17512	157.699
25147	Cyp19a1	cytochrome P450, family 19, subfamily a, polypeptide 1	442.287	593.988		442.287	593.988	1.34299	151.701
24186	Alb	albumin	0	145.03		0.0001	145.03	1.4503e+06	145.03
315949	Armc8	armadillo repeat containing 8	728.016	872.482		728.016	872.482	1.19844	144.466
295455	Slc39a8	solute carrier family 39 (zinc transporter), member 8	1085.6	1219.73		1085.6	1219.73	1.12356	134.135
25745	Myh9	myosin, heavy chain 9, non-muscle	3.11921	136.577		3.11921	136.577	43.7859	133.458
294103	Papss2	3'-phosphoadenosine 5'-phosphosulfate synthase 2	1878.82	2010.96		1878.82	2010.96	1.07033	132.14
305230	Shroom3	shroom family member 3	497.149	618.177		497.149	618.177	1.24344	121.028
79210	Fstl1	follistatin-like 1	1.89503	121.447		1.89503	121.447	64.0873	119.552
292756	Pak4	p21 protein (Cdc42/Rac)-activated kinase 4	3400.43	3519.08		3400.43	3519.08	1.03489	118.646
306647	Zfp828	zinc finger protein 828	26.3152	144.232		26.3152	144.232	5.48093	117.917
25097	Pld2	phospholipase D2	1030.85	1148.52		1030.85	1148.52	1.11415	117.675
292994	Tjp1	tight junction protein 1	1.03651	117.109		1.03651	117.109	112.985	116.073
54322	Cox6c	cytochrome c oxidase, subunit VIc	17.1386	131.243		17.1386	131.243	7.65773	114.104
289084	RGD1309104	similar to RIKEN cDNA 1700025G04 gene	2588.23	2701.95		2588.23	2701.95	1.04394	113.721
314596	Rasal3	RAS protein activator like 3	2033.27	2143.54		2033.27	2143.54	1.05423	110.271
24923	Stx1b	syntaxin 1B	348.857	458.119		348.857	458.119	1.3132	109.261
498301	Wdr26	WD repeat domain 26	1503.86	1611.86		1503.86	1611.86	1.07182	108.006
24460	Hoxc8	homeo box C8	1984.36	2090.79		1984.36	2090.79	1.05363	106.43
502414	Tbc1d22b	TBC1 domain family, member 22B	1912.45	2017.63		1912.45	2017.63	1.05499	105.173
299638	Sirt6	sirtuin (silent mating type information regulation 2 homolog) 6 (S. cerevisiae)	0.526371	105.079		0.526371	105.079	199.629	104.553
24360	Fabp1	fatty acid binding protein 1, liver	1.75601	105.721		1.75601	105.721	60.2056	103.965
303173	Zfp39	zinc finger protein 39	1099.3	1202.74		1099.3	1202.74	1.09409	103.437
309458	Pdcd11	programmed cell death 11	1237.16	1338.23		1237.16	1338.23	1.0817	101.071
295620	Upp2	uridine phosphorylase 2	612.532	713.001		612.532	713.001	1.16402	100.469
501065	Cmtm7	CKLF-like MARVEL transmembrane domain containing 7	626.762	723.98		626.762	723.98	1.15511	97.2185
300673	Bcl9l	B-cell CLL/lymphoma 9-like	0	92.656		0.0001	92.656	926560	92.656
367171	Map4	microtubule-associated protein 4	2.04894	92.5809		2.04894	92.5809	45.1847	90.5319
365323	Olr63	olfactory receptor 63	0	89.6585		0.0001	89.6585	896585	89.6585
25352	Sod3	superoxide dismutase 3, extracellular	2622.34	2710.27		2622.34	2710.27	1.03353	87.9289
301427	Ndufb3	NADH dehydrogenase (ubiquinone) 1 beta subcomplex 3	13.1468	98.4654		13.1468	98.4654	7.48969	85.3186
304323	Ftsj2	FtsJ homolog 2 (E. coli)	4641.95	4725.37		4641.95	4725.37	1.01797	83.422
50690	Slc6a8	solute carrier family 6 (neurotransmitter transporter, creatine), member 8	657.528	740.225		657.528	740.225	1.12577	82.697
300438	Ldlr	low density lipoprotein receptor	0	80.1071		0.0001	80.1071	801071	80.1071
298109	LOC298109	alpha-2u globulin PGCL2	0	78.295		0.0001	78.295	782950	78.295
114247	Slfn3	schlafen 3	831.878	910.016		831.878	910.016	1.09393	78.1378
297952	Gpr63	G protein-coupled receptor 63	175.499	251.933		175.499	251.933	1.43552	76.4341
24255	Cftr	cystic fibrosis transmembrane conductance regulator homolog (human)	756.477	832.655		756.477	832.655	1.1007	76.1776
287418	Arhgef15	Rho guanine nucleotide exchange factor (GEF) 15	1657.56	1733.72		1657.56	1733.72	1.04594	76.1534
298107	Mup5	major urinary protein 5	0	76.144		0.0001	76.144	761440	76.144
24398	Gls	glutaminase	511.549	587.277		511.549	587.277	1.14804	75.7284
259244	LOC259244	alpha-2u globulin PGCL3	0	74.2485		0.0001	74.2485	742485	74.2485
362037	Ap1ar	adaptor-related protein complex 1 associated regulatory protein	261.7	334.846		261.7	334.846	1.27951	73.1466
83497	Ocln	occludin	962.544	1031.91		962.544	1031.91	1.07206	69.3636
171458	Ipmk	inositol polyphosphate multikinase	946.365	1015.24		946.365	1015.24	1.07278	68.8749
24251	Cd53	Cd53 molecule	242.689	311.418		242.689	311.418	1.2832	68.7292
311210	Tspan18	tetraspanin 18	963.702	1032.06		963.702	1032.06	1.07093	68.355
362943	Adck5	aarF domain containing kinase 5	0	66.83		0.0001	66.83	668300	66.83
304592	Orai2	ORAI calcium release-activated calcium modulator 2	3.59966	69.7798		3.59966	69.7798	19.3851	66.1801
25559	Abcc8	ATP-binding cassette, subfamily C (CFTR/MRP), member 8	0.186981	65.2478		0.186981	65.2478	348.955	65.0608
24397	Glra2	glycine receptor, alpha 2	300.901	363.666		300.901	363.666	1.20859	62.7649
360622	Igfbp4	insulin-like growth factor binding protein 4	1837.41	1899.6		1837.41	1899.6	1.03384	62.1867
25012	Snap25	synaptosomal-associated protein 25	488.368	550.043		488.368	550.043	1.12629	61.6753
498351	Srp72	signal recognition particle 72	522.612	584.125		522.612	584.125	1.1177	61.5135
306274	Ercc6	excision repair cross-complementing rodent repair deficiency, complementation group 6	591.519	651.023		591.519	651.023	1.10059	59.5035
288512	Elfn1	extracellular leucine-rich repeat and fibronectin type III domain containing 1	130.51	189.462		130.51	189.462	1.45171	58.9519
25246	Bsg	basigin	5.14983	64.0495		5.14983	64.0495	12.4372	58.8997
24299	Cyp2a3	cytochrome P450, family 2, subfamily a, polypeptide 3	0	58.5747		0.0001	58.5747	585747	58.5747
100188935	Rt1.aa	MHC class I RT1.Aa alpha-chain	4.36468	62.8132		4.36468	62.8132	14.3913	58.4485
81817	Usf2	upstream transcription factor 2, c-fos interacting	1773.79	1832.1		1773.79	1832.1	1.03287	58.3101
363158	Crtap	cartilage associated protein	0	56.9743		0.0001	56.9743	569743	56.9743
24974	RT1-A2	RT1 class Ia, locus A2	3.29589	59.6164		3.29589	59.6164	18.0881	56.3205
24977	RT1-Cl	RT1 class Ib, locus Cl	9.14874	65.2269		9.14874	65.2269	7.12961	56.0782
29357	Smad2	SMAD family member 2	0.814187	56.7584		0.814187	56.7584	69.7117	55.9442
310306	Usp13	ubiquitin specific protease 13 (isopeptidase T-3)	76.7909	131.893		76.7909	131.893	1.71756	55.1018
369016	Myadm	myeloid-associated differentiation marker	1890.9	1945.81		1890.9	1945.81	1.02904	54.9104
25293	Aqp4	aquaporin 4	528.966	583.837		528.966	583.837	1.10373	54.871
362890	Tspan31	tetraspanin 31	1.17872	56.0256		1.17872	56.0256	47.5307	54.8469
64536	Esm1	endothelial cell-specific molecule 1	2771.36	2825.91		2771.36	2825.91	1.01968	54.5464
140662	Rplp2	ribosomal protein, large P2	2.00218	54.7198		2.00218	54.7198	27.3302	52.7177
362245	Map1lc3a	microtubule-associated protein 1 light chain 3 alpha	4.42173	55.3443		4.42173	55.3443	12.5164	50.9226
301346	Sema4c	sema domain, immunoglobulin domain (Ig), transmembrane domain (TM) and short cytoplasmic domain, (semaphorin) 4C	231.57	282.298		231.57	282.298	1.21906	50.7277
305464	Depdc5	DEP domain containing 5	515.157	565.619		515.157	565.619	1.09796	50.4622
246772	Vps4a	vacuolar protein sorting 4 homolog A (S. cerevisiae)	0	50.3708		0.0001	50.3708	503708	50.3708
298298	Dhcr24	24-dehydrocholesterol reductase	0.552503	50.1145		0.552503	50.1145	90.7045	49.562
362271	Elmo2	engulfment and cell motility 2	0.187226	49.6118		0.187226	49.6118	264.984	49.4245
499022	Qk	quaking	0	49.0782		0.0001	49.0782	490782	49.0782
29402	Unc119	UNC-119 homolog (C. elegans)	1.36781	50.1141		1.36781	50.1141	36.6383	48.7463
360785	Ap1s1	adaptor-related protein complex 1, sigma 1 subunit	0.658166	48.4888		0.658166	48.4888	73.6726	47.8306
362618	Fam76a	family with sequence similarity 76, member A	0.854653	47.7312		0.854653	47.7312	55.8486	46.8765
64563	Nphs1	nephrosis 1 homolog (human)	391.917	438.095		391.917	438.095	1.11783	46.178
306804	Iars	isoleucyl-tRNA synthetase	503.786	549.842		503.786	549.842	1.09142	46.056
291549	RGD1304731	similar to RIKEN cDNA 5330437I02 gene	405.731	451.045		405.731	451.045	1.11168	45.3139
25667	Bmp3	bone morphogenetic protein 3	3006.01	3050.23		3006.01	3050.23	1.01471	44.2217
619346	Surf4	surfeit 4	1.24509	44.385		1.24509	44.385	35.6481	43.1399
363170	Zfp167	zinc finger protein 167	336.253	378.858		336.253	378.858	1.12671	42.6051
171360	Vsx2	visual system homeobox 2	171.275	213.527		171.275	213.527	1.24669	42.2514
308624	Heca	headcase homolog (Drosophila)	902.788	944.35		902.788	944.35	1.04604	41.5613
311670	Cstf1	cleavage stimulation factor, 3' pre-RNA, subunit 1	0	41.0669		0.0001	41.0669	410669	41.0669
24772	Cxcl12	chemokine (C-X-C motif) ligand 12 (stromal cell-derived factor 1)	433.917	474.177		433.917	474.177	1.09278	40.2599
299825	Gns	glucosamine (N-acetyl)-6-sulfatase	0.495336	39.8281		0.495336	39.8281	80.4062	39.3328
81508	Bhmt	betaine-homocysteine methyltransferase	0	37.8348		0.0001	37.8348	378348	37.8348
84394	Dcx	doublecortin	268.817	306.275		268.817	306.275	1.13935	37.4589
309135	Ano1	anoctamin 1, calcium activated chloride channel	868.001	905.295		868.001	905.295	1.04297	37.294
313874	Rasgrp3	RAS guanyl releasing protein 3 (calcium and DAG-regulated)	743.5	780.33		743.5	780.33	1.04954	36.83
361745	Smarca2	SWI/SNF related, matrix associated, actin dependent regulator of chromatin, subfamily a, member 2	613.354	650.157		613.354	650.157	1.06	36.8035
192255	Ubb	ubiquitin B	9.62845	45.4015		9.62845	45.4015	4.71535	35.7731
313121	Map3k7	mitogen activated protein kinase kinase kinase 7	2550.6	2586.11		2550.6	2586.11	1.01392	35.5099
311384	Sema6d	sema domain, transmembrane domain (TM), and cytoplasmic domain, (semaphorin) 6D	60.5425	95.4009		60.5425	95.4009	1.57577	34.8584
24366	Fgb	fibrinogen beta chain	0	34.6744		0.0001	34.6744	346744	34.6744
25051	Glp1r	glucagon-like peptide 1 receptor	2526.89	2561.36		2526.89	2561.36	1.01364	34.4635
678743	Tll1	tolloid-like 1	125.657	160.015		125.657	160.015	1.27343	34.3584
84550	Slc24a2	solute carrier family 24 (sodium/potassium/calcium exchanger), member 2	72.2549	106.069		72.2549	106.069	1.46799	33.8143
83838	Ltbp3	latent transforming growth factor beta binding protein 3	0.390491	33.4086		0.390491	33.4086	85.5553	33.0181
310685	Polr3c	polymerase (RNA) III (DNA directed) polypeptide C	0	32.9675		0.0001	32.9675	329675	32.9675
24737	RT1-EC2	RT1 class Ib, locus EC2	3.28326	35.7628		3.28326	35.7628	10.8925	32.4796
24787	Sod2	superoxide dismutase 2, mitochondrial	1.24494	33.0381		1.24494	33.0381	26.538	31.7932
24326	Ednra	endothelin receptor type A	1598.24	1629.81		1598.24	1629.81	1.01976	31.5764
58919	Ccnd1	cyclin D1	1942.21	1972.99		1942.21	1972.99	1.01585	30.7804
25136	Gfra2	GDNF family receptor alpha 2	4007.23	4037.69		4007.23	4037.69	1.0076	30.4645
282840	Atf5	activating transcription factor 5	0.836847	31.1578		0.836847	31.1578	37.2324	30.321
288734	Chfr	checkpoint with forkhead and ring finger domains	0	29.8286		0.0001	29.8286	298286	29.8286
305977	Pnma2	paraneoplastic antigen MA2	122.86	152.622		122.86	152.622	1.24224	29.762
362876	Ppfia2	protein tyrosine phosphatase, receptor type, f polypeptide (PTPRF), interacting protein (liprin), alpha 2	257.63	287.004		257.63	287.004	1.11402	29.3744
84589	Rab9a	RAB9A, member RAS oncogene family	360.813	389.548		360.813	389.548	1.07964	28.7349
64202	Calr	calreticulin	19.7577	48.4108		19.7577	48.4108	2.45023	28.6531
171159	Zhx1	zinc fingers and homeoboxes 1	0.191365	28.8031		0.191365	28.8031	150.514	28.6117
306204	Flnb	filamin, beta	0.870374	28.9587		0.870374	28.9587	33.2715	28.0883
81666	Gnaq	guanine nucleotide binding protein, alpha q polypeptide	0.796405	28.7057		0.796405	28.7057	36.0441	27.9093
361686	Osbpl5	oxysterol binding protein-like 5	396.883	424.555		396.883	424.555	1.06972	27.6712
79123	Accn2	amiloride-sensitive cation channel 2, neuronal	7.72625	35.0133		7.72625	35.0133	4.53173	27.287
316033	Glb1	galactosidase, beta 1	10.9202	38.0873		10.9202	38.0873	3.48779	27.1671
301285	Tcfap2b	transcription factor AP-2 beta	234.486	261.492		234.486	261.492	1.11517	27.0059
365755	Tbl1xr1	transducin (beta)-like 1 X-linked receptor 1	230.555	257.028		230.555	257.028	1.11482	26.4724
294007	Pprc1	peroxisome proliferator-activated receptor gamma, coactivator-related 1	0.163912	26.5538		0.163912	26.5538	162.001	26.3899
362914	Wdyhv1	WDYHV motif containing 1	0	26.1692		0.0001	26.1692	261692	26.1692
499308	Flrt1	fibronectin leucine rich transmembrane protein 1	411.911	437.873		411.911	437.873	1.06303	25.9622
363616	Grap	GRB2-related adaptor protein	0	25.8544		0.0001	25.8544	258544	25.8544
289257	Spta1	spectrin, alpha, erythrocytic 1 (elliptocytosis 2)	516.101	541.494		516.101	541.494	1.0492	25.3934
293897	Dkk1	dickkopf homolog 1 (Xenopus laevis)	63.5041	88.6284		63.5041	88.6284	1.39563	25.1243
296259	Acss1	acyl-CoA synthetase short-chain family member 1	1447.61	1472.68		1447.61	1472.68	1.01732	25.0771
685465	Polr3g	polymerase (RNA) III (DNA directed) polypeptide G	0.719909	25.1881		0.719909	25.1881	34.9879	24.4682
685781	Ddr2	discoidin domain receptor tyrosine kinase 2	0.24421	24.6659		0.24421	24.6659	101.003	24.4217
79146	Begain	brain-enriched guanylate kinase-associated	0	23.4828		0.0001	23.4828	234828	23.4828
64369	Ppap2a	phosphatidic acid phosphatase type 2A	2.68841	26.0889		2.68841	26.0889	9.70419	23.4005
361836	Slc25a16	solute carrier family 25 (mitochondrial carrier, Graves disease autoantigen), member 16	1125.05	1148.03		1125.05	1148.03	1.02042	22.9761
297995	Chmp5	chromatin modifying protein 5	5.16613	28.1359		5.16613	28.1359	5.44623	22.9698
24770	Ccl2	chemokine (C-C motif) ligand 2	2.19726	24.3687		2.19726	24.3687	11.0905	22.1715
315346	Itga5	integrin, alpha 5 (fibronectin receptor, alpha polypeptide)	0.194979	21.933		0.194979	21.933	112.489	21.7381
25098	Foxa1	forkhead box A1	546.575	567.942		546.575	567.942	1.03909	21.3666
170844	Taf2	TAF2 RNA polymerase II, TATA box binding protein (TBP)-associated factor	1.18971	22.0806		1.18971	22.0806	18.5596	20.8909
309603	RT1-CE1	RT1 class I, locus1	2.15852	22.2291		2.15852	22.2291	10.2983	20.0706
679532	Elovl1	elongation of very long chain fatty acids (FEN1/Elo2, SUR4/Elo3, yeast)-like 1	0	19.8473		0.0001	19.8473	198473	19.8473
287940	Hic2	hypermethylated in cancer 2	1466.04	1485.2		1466.04	1485.2	1.01307	19.1655
64627	Hist1h4b	histone cluster 1, H4b	1.98364	20.952		1.98364	20.952	10.5624	18.9683
297333	Smyd1	SET and MYND domain containing 1	62.2933	80.8222		62.2933	80.8222	1.29745	18.5289
24973	RT1-A1	RT1 class Ia, locus A1	1.09442	19.507		1.09442	19.507	17.824	18.4126
25296	Bmp4	bone morphogenetic protein 4	26.2383	44.0032		26.2383	44.0032	1.67706	17.7649
498350	LOC498350	similar to testicular haploid expressed gene product isoform 2	23.8215	41.567		23.8215	41.567	1.74493	17.7455
296467	Ythdf1	YTH domain family, member 1	1.11254	18.8384		1.11254	18.8384	16.9328	17.7259
691024	LOC691024	similar to Protein C9orf25 homolog	50.7164	68.2307		50.7164	68.2307	1.34534	17.5143
84407	Cdh11	cadherin 11	0.165655	17.5846		0.165655	17.5846	106.152	17.4189
290408	Sugt1	SGT1, suppressor of G2 allele of SKP1 (S. cerevisiae)	0.726213	17.834		0.726213	17.834	24.5575	17.1078
361842	Sar1a	SAR1 homolog A (S. cerevisiae)	1.95721	18.9931		1.95721	18.9931	9.70419	17.0359
414785	RT1-M6-1	RT1 class I, locus M6, gene 1	1.72595	18.458		1.72595	18.458	10.6944	16.732
314584	Zfp563	zinc finger protein 563	32.423	49.1519		32.423	49.1519	1.51596	16.7289
314855	Cpm	carboxypeptidase M	145.6	161.988		145.6	161.988	1.11256	16.3884
361884	Mccc2	methylcrotonoyl-Coenzyme A carboxylase 2 (beta)	1.99937	18.3728		1.99937	18.3728	9.18928	16.3734
289521	Ankrd17	ankyrin repeat domain 17	1.10429	17.4287		1.10429	17.4287	15.7826	16.3244
685539	Gtf3c4	general transcription factor IIIC, polypeptide 4	0	16.2667		0.0001	16.2667	162667	16.2667
54404	Itih4	inter alpha-trypsin inhibitor, heavy chain 4	0	16.1466		0.0001	16.1466	161466	16.1466
24188	Aldh1a1	aldehyde dehydrogenase 1 family, member A1	0.410408	16.4184		0.410408	16.4184	40.005	16.008
300920	Cldn2	claudin 2	30.7761	46.6355		30.7761	46.6355	1.51531	15.8594
315987	Vprbp	Vpr (HIV-1) binding protein	1132.03	1147.86		1132.03	1147.86	1.01398	15.8259
83730	Vamp8	vesicle-associated membrane protein 8	0	15.7871		0.0001	15.7871	157871	15.7871
368153	RT1-CE7	RT1 class I, locus CE7	1.55382	17.2326		1.55382	17.2326	11.0905	15.6788
24877	Vsnl1	visinin-like 1	66.7977	82.2731		66.7977	82.2731	1.23168	15.4754
24673	Ppp2cb	protein phosphatase 2, catalytic subunit, beta isoform	0.467758	15.9335		0.467758	15.9335	34.0637	15.4658
29161	Cav3	caveolin 3	1.26484	16.5327		1.26484	16.5327	13.071	15.2679
29578	Hnrnpa1	heterogeneous nuclear ribonucleoprotein A1	6.09554	20.9246		6.09554	20.9246	3.43278	14.8291
24511	Itgb1	integrin, beta 1	3.51202	17.8057		3.51202	17.8057	5.06995	14.2937
493865	Gimap9	GTPase, IMAP family member 9	29.7406	43.9252		29.7406	43.9252	1.47694	14.1846
362332	Flnc	filamin C, gamma	0.662893	14.8162		0.662893	14.8162	22.3508	14.1533
114483	Cdk6	cyclin-dependent kinase 6	2796.15	2810.28		2796.15	2810.28	1.00505	14.1311
304127	Bach1	BTB and CNC homology 1, basic leucine zipper transcription factor 1	0	13.8625		0.0001	13.8625	138625	13.8625
297554	Csgalnact2	chondroitin sulfate N-acetylgalactosaminyltransferase 2	0.23568	14.0959		0.23568	14.0959	59.8095	13.8602
25037	Mobp	myelin-associated oligodendrocyte basic protein	36.5994	50.2884		36.5994	50.2884	1.37402	13.6889
299858	Lrp1	low density lipoprotein-related protein 1 (alpha-2-macroglobulin receptor)	0.232957	13.8408		0.232957	13.8408	59.4134	13.6078
361042	Pck2	phosphoenolpyruvate carboxykinase 2 (mitochondrial)	0	13.3594		0.0001	13.3594	133594	13.3594
414793	RT1-CE3	RT1 class I, locus CE3	2.20291	15.415		2.20291	15.415	6.99758	13.2121
298116	LOC298116	alpha-2u-globulin (L type)	0	13.1466		0.0001	13.1466	131466	13.1466
29565	Eef2	eukaryotic translation elongation factor 2	8.22561	21.1775		8.22561	21.1775	2.57458	12.9519
259246	LOC259246	alpha-2u globulin PGCL1	0	12.8304		0.0001	12.8304	128304	12.8304
81524	Nfix	nuclear factor I/X (CCAAT-binding transcription factor)	0	12.5624		0.0001	12.5624	125624	12.5624
295985	RGD1304978	similar to RIKEN cDNA 0610027B03	98.5965	111.046		98.5965	111.046	1.12627	12.4499
306022	Fndc3a	fibronectin type III domain containing 3a	131.025	143.468		131.025	143.468	1.09497	12.4429
29525	Pitpna	phosphatidylinositol transfer protein, alpha	2.09263	14.0908		2.09263	14.0908	6.73352	11.9981
29144	Canx	calnexin	6.91646	18.8958		6.91646	18.8958	2.732	11.9793
361732	Tmem109	transmembrane protein 109	0.905848	12.7373		0.905848	12.7373	14.0612	11.8314
114481	Dnajc14	DnaJ (Hsp40) homolog, subfamily C, member 14	1.16788	12.6054		1.16788	12.6054	10.7934	11.4376
309639	Anks1a	ankyrin repeat and sterile alpha motif domain containing 1A	0.762938	12.1481		0.762938	12.1481	15.9228	11.3852
171114	Ndrg2	N-myc downstream regulated gene 2	9.07679	20.4274		9.07679	20.4274	2.25051	11.3506
414783	RT1-CE4	RT1 class I, locus CE4	4.60304	15.8012		4.60304	15.8012	3.43278	11.1982
309888	Sim1	single-minded homolog 1 (Drosophila)	19.6585	30.7479		19.6585	30.7479	1.5641	11.0894
309665	Tmprss3	transmembrane protease, serine 3	11.1455	22.1993		11.1455	22.1993	1.99176	11.0537
316415	Fam126b	family with sequence similarity 126, member B	0.416188	11.2097		0.416188	11.2097	26.9341	10.7935
114522	Stag3	stromal antigen 3	0	10.766		0.0001	10.766	107660	10.766
503162	RGD1565410	similar to Ly6-C antigen gene	41.4499	52.1089		41.4499	52.1089	1.25715	10.659
366001	Arrdc1	arrestin domain containing 1	0	10.533		0.0001	10.533	105330	10.533
29745	Sema4f	sema domain, immunoglobulin domain (Ig), transmembrane domain (TM) and short cytoplasmic domain, (semaphorin) 4F	20.9008	31.4074		20.9008	31.4074	1.50269	10.5066
25665	Scn5a	sodium channel, voltage-gated, type V, alpha subunit	0.608833	11.093		0.608833	11.093	18.2201	10.4842
287212	Rnf145	ring finger protein 145	0	10.4085		0.0001	10.4085	104085	10.4085
304109	Tiam1	T-cell lymphoma invasion and metastasis 1	7.33802	17.6361		7.33802	17.6361	2.40339	10.2981
414788	RT1-T24-3	RT1 class I, locus T24, gene 3	2.35098	12.5712		2.35098	12.5712	5.34721	10.2202
289752	Ewsr1	Ewing sarcoma breakpoint region 1	4.34189	14.5399		4.34189	14.5399	3.34876	10.198
59106	Ltbp2	latent transforming growth factor beta binding protein 2	0	9.99537		0.0001	9.99537	99953.7	9.99537
313242	Dcaf10	DDB1 and CUL4 associated factor 10	0.845768	10.787		0.845768	10.787	12.7541	9.94122
245982	Coro6	coronin 6	37.5661	47.1653		37.5661	47.1653	1.25553	9.59922
414792	RT1-CE10	RT1 class I, locus CE10	2.30772	11.5781		2.30772	11.5781	5.01713	9.2704
309607	RT1-CE5	RT1 class I, locus CE5	2.61579	11.8114		2.61579	11.8114	4.51542	9.19559
361986	Slc39a1	solute carrier family 39 (zinc transporter), member 1	0.710852	9.71385		0.710852	9.71385	13.6651	9.003
361673	Ifitm3	interferon induced transmembrane protein 3	0	8.9913		0.0001	8.9913	89913	8.9913
310638	Ash1l	ash1 (absent, small, or homeotic)-like (Drosophila)	17.0343	25.794		17.0343	25.794	1.51424	8.75967
24294	Cyp11b2	cytochrome P450, family 11, subfamily b, polypeptide 2	0.317971	9.06804		0.317971	9.06804	28.5184	8.75007
361923	Rpl22l1	ribosomal protein L22 like 1	1.51938	10.2308		1.51938	10.2308	6.73352	8.71141
362893	Arhgap9	Rho GTPase activating protein 9	18.6606	27.3709		18.6606	27.3709	1.46677	8.71021
56819	Extl3	exostoses (multiple)-like 3	139.151	147.792		139.151	147.792	1.0621	8.64138
362046	Dapp1	dual adaptor of phosphotyrosine and 3-phosphoinositides	29.4238	37.9602		29.4238	37.9602	1.29012	8.53642
361531	Paf1	Paf1, RNA polymerase II associated factor, homolog (S. cerevisiae)	0.440129	8.89086		0.440129	8.89086	20.2006	8.45073
301509	Tns1	tensin 1	4.4763	12.6881		4.4763	12.6881	2.83452	8.21184
171129	Uggt1	UDP-glucose glycoprotein glucosyltransferase 1	1.01753	9.20261		1.01753	9.20261	9.04404	8.18507
296789	Sema3e	sema domain, immunoglobulin domain (Ig), short basic domain, secreted, (semaphorin) 3E	0.19145	8.03814		0.19145	8.03814	41.9855	7.84669
246046	Lmbrd1	LMBR1 domain containing 1	0.356609	8.19245		0.356609	8.19245	22.9732	7.83584
302967	Paqr4	progestin and adipoQ receptor family member IV	0	7.82234		0.0001	7.82234	78223.4	7.82234
300218	Tuba1c	tubulin, alpha 1C	10.607	18.3531		10.607	18.3531	1.73029	7.74612
361984	Atp8b2	Atpase, class I, type 8B, member 2	1.62992	9.19973		1.62992	9.19973	5.64427	7.56981
307350	Afg3l2	AFG3(ATPase family gene 3)-like 2 (yeast)	0.278768	7.72919		0.278768	7.72919	27.7263	7.45042
84596	Srm	spermidine synthase	1.37219	8.69615		1.37219	8.69615	6.33743	7.32396
309145	RGD1311946	similar to RIKEN cDNA 1810055G02	0.415381	7.5683		0.415381	7.5683	18.2201	7.15292
192348	Fnbp1	formin binding protein 1	1.8399	8.92735		1.8399	8.92735	4.8521	7.08746
498131	N4bp2l1	NEDD4 binding protein 2-like 1	2.81753	9.88452		2.81753	9.88452	3.50822	7.06699
298012	Rad23b	RAD23 homolog B (S. cerevisiae)	21.1128	28.1622		21.1128	28.1622	1.33389	7.04935
306400	Grlf1	glucocorticoid receptor DNA binding factor 1	0.219445	7.2578		0.219445	7.2578	33.0735	7.03835
691531	Rps28	ribosomal protein S28	5.05564	12.0149		5.05564	12.0149	2.37654	6.95928
298584	Capzb	capping protein (actin filament) muscle Z-line, beta	1.05404	7.93236		1.05404	7.93236	7.5257	6.87833
80881	Serp1	stress-associated endoplasmic reticulum protein 1	6.00241	12.8664		6.00241	12.8664	2.14354	6.86401
361787	RT1-T24-1	RT1 class I, locus T24, gene 1	4.04595	10.8974		4.04595	10.8974	2.69341	6.85144
306508	Mfhas1	malignant fibrous histiocytoma amplified sequence 1	0	6.83758		0.0001	6.83758	68375.8	6.83758
361668	Ebf3	early B-cell factor 3	775.361	782.149		775.361	782.149	1.00875	6.78721
296272	Tcf15	transcription factor 15	1.71558	8.49404		1.71558	8.49404	4.95112	6.77846
304822	Pkp1	plakophilin 1	84.1114	90.8073		84.1114	90.8073	1.07961	6.69583
363273	Cops7b	COP9 constitutive photomorphogenic homolog subunit 7B (Arabidopsis)	5.83414	12.5057		5.83414	12.5057	2.14354	6.67159
29642	Slc38a2	solute carrier family 38, member 2	0.929024	7.58032		0.929024	7.58032	8.15944	6.65129
303343	Abhd15	abhydrolase domain containing 15	60.3006	66.9421		60.3006	66.9421	1.11014	6.64154
25621	Cd81	Cd81 molecule	0	6.55761		0.0001	6.55761	65576.1	6.55761
171445	Akr7a2	aldo-keto reductase family 7, member A2 (aflatoxin aldehyde reductase)	0	6.54833		0.0001	6.54833	65483.3	6.54833
498089	Dtx3l	deltex 3-like (Drosophila)	0	6.45715		0.0001	6.45715	64571.5	6.45715
498399	Sec14l4	SEC14-like 4 (S. cerevisiae)	0	6.39322		0.0001	6.39322	63932.2	6.39322
500636	Rnf144a	ring finger protein 144A	0	6.35007		0.0001	6.35007	63500.7	6.35007
361621	Olfml1	olfactomedin-like 1	0	6.2641		0.0001	6.2641	62641	6.2641
361736	Patl1	protein associated with topoisomerase II homolog 1 (yeast)	0.660364	6.88783		0.660364	6.88783	10.4304	6.22746
414270	RT1-CE14	RT1 class I, locus CE14	0.653481	6.81604		0.653481	6.81604	10.4304	6.16256
499615	Lhfp	lipoma HMGIC fusion partner	0.411196	6.51481		0.411196	6.51481	15.8436	6.10362
24399	Glud1	glutamate dehydrogenase 1	0.864133	6.84548		0.864133	6.84548	7.92179	5.98135
314586	Znf763	zinc finger protein 763	18.0951	24.0616		18.0951	24.0616	1.32973	5.96647
500995	RGD1564937	similar to RIKEN cDNA 1110032A03	36.7018	42.5103		36.7018	42.5103	1.15826	5.80849
362527	Mup4	major urinary protein 4	0	5.71565		0.0001	5.71565	57156.5	5.71565
362819	Sarnp	SAP domain containing ribonucleoprotein	6.88606	12.4253		6.88606	12.4253	1.80441	5.5392
301016	Spink8	serine peptidase inhibitor, Kazal type 8	2.54282	8.05749		2.54282	8.05749	3.16872	5.51466
317385	Fus	fusion (involved in t(12;16) in malignant liposarcoma) (human)	2.83127	8.22387		2.83127	8.22387	2.90466	5.3926
65164	Htra1	HtrA serine peptidase 1	0.42591	5.73575		0.42591	5.73575	13.467	5.30984
309627	RT1-A3	RT1 class I, locus A3	1.11871	6.42508		1.11871	6.42508	5.7433	5.30637
303448	LOC303448	similar to glyceraldehyde-3-phosphate dehydrogenase	2.18535	7.46576		2.18535	7.46576	3.41627	5.28041
363005	Pcbp2	poly(rC) binding protein 2	0.403737	5.67702		0.403737	5.67702	14.0612	5.27328
305614	Sptbn1	spectrin, beta, non-erythrocytic 1	13.4444	18.7076		13.4444	18.7076	1.39148	5.26319
314046	Ankmy2	ankyrin repeat and MYND domain containing 2	0	5.17736		0.0001	5.17736	51773.6	5.17736
289382	Ints7	integrator complex subunit 7	0	5.06896		0.0001	5.06896	50689.6	5.06896
100363112	LOC100363112	Aa2-296-like	5.15448	10.2082		5.15448	10.2082	1.98045	5.05369
314472	RGD1310269	hypothetical LOC314472	2087.22	2092.27		2087.22	2092.27	1.00242	5.04762
498008	Hexim1	hexamethylene bis-acetamide inducible 1	0	4.97968		0.0001	4.97968	49796.8	4.97968
362107	Aif1l	allograft inflammatory factor 1-like	0	4.97524		0.0001	4.97524	49752.4	4.97524
50685	Myl12b	myosin, light chain 12B, regulatory	2.14412	7.07718		2.14412	7.07718	3.30075	4.93307
315330	Espl1	extra spindle pole bodies homolog 1 (S. cerevisiae)	0	4.91628		0.0001	4.91628	49162.8	4.91628
291320	Fam188a	family with sequence similarity 188, member A	0	4.8259		0.0001	4.8259	48259	4.8259
363243	Klf7	Kruppel-like factor 7 (ubiquitous)	11.4863	16.2939		11.4863	16.2939	1.41855	4.80763
171103	Cdc25b	cell division cycle 25 homolog B (S. pombe)	0.61517	5.11691		0.61517	5.11691	8.31788	4.50174
313867	Lrpprc	leucine-rich PPR-motif containing	0.811488	5.22311		0.811488	5.22311	6.43645	4.41162
25314	Emp1	epithelial membrane protein 1	0.969014	5.24549		0.969014	5.24549	5.41322	4.27648
25528	Sirpa	signal-regulatory protein alpha	1.11117	5.36948		1.11117	5.36948	4.83229	4.25831
245958	Atp5e	ATP synthase, H+ transporting, mitochondrial F1 complex, epsilon subunit	2.36721	6.5634		2.36721	6.5634	2.77263	4.19619
83476	Cyr61	cysteine-rich, angiogenic inducer, 61	0	4.10384		0.0001	4.10384	41038.4	4.10384
140945	Rtn3	reticulon 3	0.712684	4.79888		0.712684	4.79888	6.73352	4.08619
64194	Insig1	insulin induced gene 1	6.01728	9.95413		6.01728	9.95413	1.65426	3.93684
691138	LOC691138	hypothetical protein LOC691138	7.78523	11.6738		7.78523	11.6738	1.49948	3.88858
290637	Glt25d1	glycosyltransferase 25 domain containing 1	0.284411	4.16814		0.284411	4.16814	14.6553	3.88373
24747	RT1-M3-1	RT1 class Ib, locus M3, gene 1	0	3.85123		0.0001	3.85123	38512.3	3.85123
500863	Rspo2	R-spondin 2 homolog (Xenopus laevis)	19.6751	23.3793		19.6751	23.3793	1.18827	3.70421
313529	Tmem53	transmembrane protein 53	0	3.68079		0.0001	3.68079	36807.9	3.68079
192249	Ehd3	EH-domain containing 3	1698	1701.62		1698	1701.62	1.00213	3.61681
296368	Ube2c	ubiquitin-conjugating enzyme E2C	0	3.55881		0.0001	3.55881	35588.1	3.55881
24751	RT1-O1	RT1 class Ib, locus O1	1.56947	4.97321		1.56947	4.97321	3.16872	3.40374
310506	Ppm1l	protein phosphatase 1 (formerly 2C)-like	2.4975	5.85931		2.4975	5.85931	2.34607	3.36181
100359982	LOC100359982	similar to brain protein 44	0	3.32766		0.0001	3.32766	33276.6	3.32766
29276	Csrp1	cysteine and glycine-rich protein 1	4.59071	7.87943		4.59071	7.87943	1.71639	3.28873
81784	Ssr3	signal sequence receptor, gamma	3.95964	7.18837		3.95964	7.18837	1.81541	3.22873
296313	Myl9	myosin, light chain 9, regulatory	0.85779	4.07714		0.85779	4.07714	4.75307	3.21935
297593	Usp5	ubiquitin specific peptidase 5 (isopeptidase T)	0.534747	3.70663		0.534747	3.70663	6.93157	3.17189
361037	Mrpl52	mitochondrial ribosomal protein L52	9.46411	12.609		9.46411	12.609	1.3323	3.14493
360698	Tmem50b	transmembrane protein 50B	2.26902	5.3924		2.26902	5.3924	2.37654	3.12338
680227	LOC680227	LRRGT00193	4.31704	7.40971		4.31704	7.40971	1.71639	3.09267
308937	Wee1	wee 1 homolog (S. pombe)	0.261579	3.31547		0.261579	3.31547	12.6749	3.0539
100526635	Mir208b	microRNA mir-208b	0	3.03055		0.0001	3.03055	30305.5	3.03055
360821	Gatc	glutamyl-tRNA(Gln) amidotransferase, subunit C homolog (bacterial)	0.435654	3.45116		0.435654	3.45116	7.92179	3.01551
114851	Cdkn1a	cyclin-dependent kinase inhibitor 1A	0.458497	3.45051		0.458497	3.45051	7.5257	2.99202
29140	Snn	stannin	0	2.92001		0.0001	2.92001	29200.1	2.92001
291567	Ppargc1b	peroxisome proliferator-activated receptor gamma, coactivator 1 beta	0	2.90933		0.0001	2.90933	29093.3	2.90933
497978	LOC497978	similar to diacylglycerol kinase epsilon	7.02864	9.91093		7.02864	9.91093	1.41008	2.88229
361612	P4ha3	prolyl 4-hydroxylase, alpha polypeptide III	0	2.86259		0.0001	2.86259	28625.9	2.86259
292124	Tectb	tectorin beta	1159.3	1162.11		1159.3	1162.11	1.00242	2.80364
682390	Eif3i	eukaryotic translation initiation factor 3, subunit I	0	2.73176		0.0001	2.73176	27317.6	2.73176
365527	RT1-M6-2	RT1 class I, locus M6, gene 2	0	2.71809		0.0001	2.71809	27180.9	2.71809
362165	Creb3l1	cAMP responsive element binding protein 3-like 1	0.648699	3.34026		0.648699	3.34026	5.14916	2.69156
362983	Fam116b	family with sequence similarity 116, member B	0	2.66329		0.0001	2.66329	26632.9	2.66329
24651	Pklr	pyruvate kinase, liver and RBC	0.293269	2.90402		0.293269	2.90402	9.90224	2.61075
362625	Man1c1	mannosidase, alpha, class 1C, member 1	866.714	869.323		866.714	869.323	1.00301	2.60948
296596	Rpl7a	ribosomal protein L7a	3.0532	5.64359		3.0532	5.64359	1.84842	2.59039
367915	Rab9b	RAB9B, member RAS oncogene family	8.83772	11.4091		8.83772	11.4091	1.29096	2.57141
362617	Ahdc1	AT hook, DNA binding motif, containing 1	0.563678	3.06992		0.563678	3.06992	5.44623	2.50624
295953	Rag2	recombination activating gene 2	0	2.48871		0.0001	2.48871	24887.1	2.48871
313241	Mcart1	mitochondrial carrier triple repeat 1	0.765459	3.1835		0.765459	3.1835	4.15894	2.41804
302899	Txndc11	thioredoxin domain containing 11	0.29197	2.65986		0.29197	2.65986	9.11006	2.36789
363455	Chrdl1	kohjirin	1.46092	3.80258		1.46092	3.80258	2.60287	2.34166
292545	Nlrp4a	NLR family, pyrin domain containing 4A	0.436098	2.76374		0.436098	2.76374	6.33743	2.32764
25157	Plagl1	pleiomorphic adenoma gene-like 1	0	2.30994		0.0001	2.30994	23099.4	2.30994
294011	Sfxn2	sideroflexin 2	0	2.29783		0.0001	2.29783	22978.3	2.29783
304965	Fcrla	Fc receptor-like A	0	2.25342		0.0001	2.25342	22534.2	2.25342
306549	Sgk196	protein kinase-like protein SgK196	0.582551	2.76891		0.582551	2.76891	4.75307	2.18635
24471	Hspb1	heat shock protein 1	0	2.17578		0.0001	2.17578	21757.8	2.17578
286936	Pcyt1b	phosphate cytidylyltransferase 1, choline, beta	0.439452	2.61094		0.439452	2.61094	5.94134	2.17148
29156	Capns1	calpain, small subunit 1	0	2.16744		0.0001	2.16744	21674.4	2.16744
300751	RGD1311874	hypothetical LOC300751	0	2.14824		0.0001	2.14824	21482.4	2.14824
288593	Ccl24	chemokine (C-C motif) ligand 24	1.17308	3.2525		1.17308	3.2525	2.77263	2.07942
29261	Tyms	thymidylate synthetase	0	2.02943		0.0001	2.02943	20294.3	2.02943
313658	Ubr4	ubiquitin protein ligase E3 component n-recognin 4	0.378982	2.40177		0.378982	2.40177	6.33743	2.02279
294228	RT1-S3	RT1 class Ib, locus S3	1.27805	3.29044		1.27805	3.29044	2.57458	2.01239
292537	Oscar	osteoclast associated, immunoglobulin-like receptor	0	2.00742		0.0001	2.00742	20074.2	2.00742
299282	LOC299282	Serine protease inhibitor	0	1.99127		0.0001	1.99127	19912.7	1.99127
24799	Eef1a2	eukaryotic translation elongation factor 1 alpha 2	3.4039	5.393		3.4039	5.393	1.58436	1.9891
302705	Mbtps2	membrane-bound transcription factor peptidase, site 2	0	1.9479		0.0001	1.9479	19479	1.9479
499136	LOC499136	LRRGT00021	2.4414	4.35156		2.4414	4.35156	1.7824	1.91016
367251	Ankrd39	ankyrin repeat domain 39	0	1.86666		0.0001	1.86666	18666.6	1.86666
84352	Col1a2	collagen, type I, alpha 2	2.49499	4.33304		2.49499	4.33304	1.7367	1.83806
307404	Arsi	arylsulfatase family, member I	0	1.77398		0.0001	1.77398	17739.8	1.77398
81772	Rps9	ribosomal protein S9	4.58866	6.36132		4.58866	6.36132	1.38631	1.77266
361103	Zmiz1	zinc finger, MIZ-type containing 1	14.0872	15.8394		14.0872	15.8394	1.12438	1.7522
361628	Eif4g2	eukaryotic translation initiation factor 4, gamma 2	8.97569	10.7046		8.97569	10.7046	1.19262	1.72891
362871	Elk3	ELK3, ETS-domain protein	0.672455	2.39717		0.672455	2.39717	3.56481	1.72472
113882	Hemgn	hemogen	0.340052	2.02037		0.340052	2.02037	5.94134	1.68031
499302	Gal3st3	galactose-3-O-sulfotransferase 3	0.392908	2.02315		0.392908	2.02315	5.14916	1.63024
288913	LOC288913	similar to LEYDIG CELL TUMOR 10 KD PROTEIN	0	1.54283		0.0001	1.54283	15428.3	1.54283
302363	Sh3bgrl	SH3 domain binding glutamic acid-rich protein like	0.586538	2.09089		0.586538	2.09089	3.56481	1.50436
286963	Cyp2d5	cytochrome P450, family 2, subfamily d, polypeptide 5	0	1.49431		0.0001	1.49431	14943.1	1.49431
362152	Hnrnpa3	heterogeneous nuclear ribonucleoprotein A3	5.49609	6.96622		5.49609	6.96622	1.26749	1.47013
315744	Itga11	integrin, alpha 11	0.700537	2.15043		0.700537	2.15043	3.06969	1.4499
501625	Bex1	brain expressed, X-linked 1	0	1.4362		0.0001	1.4362	14362	1.4362
64371	Prdx3	peroxiredoxin 3	1.2095	2.63489		1.2095	2.63489	2.17849	1.42539
83425	Akap12	A kinase (PRKA) anchor protein 12	0.533831	1.95586		0.533831	1.95586	3.66383	1.42203
29673	Psma6	proteasome (prosome, macropain) subunit, alpha type 6	1.78714	3.1854		1.78714	3.1854	1.7824	1.39826
497101	Xkrx	XK, Kell blood group complex subunit-related, X-linked	1.41486	2.80205		1.41486	2.80205	1.98045	1.38719
29251	F2	coagulation factor II (thrombin)	0	1.36933		0.0001	1.36933	13693.3	1.36933
309176	Mrpl49	mitochondrial ribosomal protein L49	0	1.35498		0.0001	1.35498	13549.8	1.35498
25437	Emd	emerin	0	1.33736		0.0001	1.33736	13373.6	1.33736
314442	Wars	tryptophanyl-tRNA synthetase	4.4725	5.78694		4.4725	5.78694	1.29389	1.31443
361505	Cdc42ep5	CDC42 effector protein (Rho GTPase binding) 5	0	1.29303		0.0001	1.29303	12930.3	1.29303
498642	Rbpms	RNA binding protein with multiple splicing	0	1.28084		0.0001	1.28084	12808.4	1.28084
311855	RGD1305178	similar to Hypothetical protein MGC11690	1.50691	2.78541		1.50691	2.78541	1.84842	1.27849
94198	Psmb1	proteasome (prosome, macropain) subunit, beta type 1	0	1.27442		0.0001	1.27442	12744.2	1.27442
81683	Mif	macrophage migration inhibitory factor	0	1.22979		0.0001	1.22979	12297.9	1.22979
293135	Lrrc32	leucine rich repeat containing 32	63.5166	64.7417		63.5166	64.7417	1.01929	1.22512
29393	Col1a1	collagen, type I, alpha 1	4.55971	5.76772		4.55971	5.76772	1.26493	1.20801
691657	Crip	cysteine-rich intestinal protein	0	1.20149		0.0001	1.20149	12014.9	1.20149
360579	Ccl9	chemokine (C-C motif) ligand 9	1.99441	3.15986		1.99441	3.15986	1.58436	1.16545
690441	Atp5j2	ATP synthase, H+ transporting, mitochondrial F0 complex, subunit F2	1.98364	3.14279		1.98364	3.14279	1.58436	1.15915
312488	Atp6v1b1	ATPase, H transporting, lysosomal V1 subunit B1	0.344564	1.50126		0.344564	1.50126	4.35698	1.1567
691767	Vom2r34	vomeronasal 2 receptor, 34	0	1.14573		0.0001	1.14573	11457.3	1.14573
282819	Ppif	peptidylprolyl isomerase F	0	1.14438		0.0001	1.14438	11443.8	1.14438
311487	Polr3f	polymerase (RNA) III (DNA directed) polypeptide F	0.186371	1.32875		0.186371	1.32875	7.12961	1.14238
499185	Mrps11	mitochondrial ribosomal protein S11	0	1.14155		0.0001	1.14155	11415.5	1.14155
64507	Fmod	fibromodulin	9.0234	10.1458		9.0234	10.1458	1.12438	1.12236
294744	Gpx8	glutathione peroxidase 8	0.807664	1.91944		0.807664	1.91944	2.37654	1.11178
24954	Insr	insulin receptor	0.15872	1.25735		0.15872	1.25735	7.92179	1.09863
311114	Klhl23	kelch-like 23 (Drosophila)	0.927165	2.01982		0.927165	2.01982	2.17849	1.09266
295669	Cybrd1	cytochrome b reductase 1	0.503485	1.5954		0.503485	1.5954	3.16872	1.09192
25661	Fn1	fibronectin 1	0.514303	1.58894		0.514303	1.58894	3.0895	1.07464
363256	Speg	SPEG complex locus	0.0725107	1.12011		0.0725107	1.12011	15.4475	1.0476
83828	Gtf2a2	general transcription factor IIA, 2	0	1.02855		0.0001	1.02855	10285.5	1.02855
252921	Tubg1	tubulin, gamma 1	0	1.02359		0.0001	1.02359	10235.9	1.02359
362930	Ptp4a3	protein tyrosine phosphatase type IVA, member 3	0	1.02235		0.0001	1.02235	10223.5	1.02235
308800	Tyr	tyrosinase	1.13576	2.13685		1.13576	2.13685	1.88142	1.00109
295243	Krtcap2	keratinocyte associated protein 2	0.726829	1.72734		0.726829	1.72734	2.37654	1.00051
685045	LOC685045	similar to Protein C6orf115	0	0.999769		0.0001	0.999769	9997.69	0.999769
288525	Dhrsx	dehydrogenase/reductase (SDR family) X-linked	0	0.988127		0.0001	0.988127	9881.27	0.988127
361050	Rcbtb1	regulator of chromosome condensation (RCC1) and BTB (POZ) domain containing protein 1	15.1001	16.0739		15.1001	16.0739	1.06449	0.973813
683402	LOC683402	similar to AP-3 complex subunit sigma-2 (Adapter-related protein complex 3 sigma-2 subunit) (Sigma-adaptin 3b) (AP-3 complex sigma-3B subunit) (Sigma-3B-adaptin)	0	0.964266		0.0001	0.964266	9642.66	0.964266
362665	Camta1	similar to KIAA0833 protein	4.05473	5.01396		4.05473	5.01396	1.23657	0.959235
689025	Mrps28	mitochondrial ribosomal protein S28	0	0.958818		0.0001	0.958818	9588.18	0.958818
362588	Ndufs5	NADH dehydrogenase (ubiquinone) Fe-S protein 5	1.63849	2.59596		1.63849	2.59596	1.58436	0.957466
302981	Spsb3	splA/ryanodine receptor domain and SOCS box containing 3	0.438777	1.39036		0.438777	1.39036	3.16872	0.951583
116547	S100a8	S100 calcium binding protein A8	0	0.950761		0.0001	0.950761	9507.61	0.950761
24994	RT1-S2	RT1 class Ib, locus S2	1.61381	2.55685		1.61381	2.55685	1.58436	0.943041
25482	Mras	muscle RAS oncogene homolog	0.478332	1.42097		0.478332	1.42097	2.97067	0.942635
311944	Paxip1	PAX interacting (with transcription-activation domain) protein 1	1.93384	2.8724		1.93384	2.8724	1.48534	0.93856
24968	Psmb8	proteasome (prosome, macropain) subunit, beta type 8 (large multifunctional peptidase 7)	0	0.937629		0.0001	0.937629	9376.29	0.937629
299236	Flrt2	fibronectin leucine rich transmembrane protein 2	0	0.936336		0.0001	0.936336	9363.36	0.936336
64373	Rhob	ras homolog gene family, member B	1.59429	2.52593		1.59429	2.52593	1.58436	0.931637
305455	Whsc2	Wolf-Hirschhorn syndrome candidate 2 (human)	0	0.929498		0.0001	0.929498	9294.98	0.929498
100361645	LOC100361645	LRRGT00075-like	3.90624	4.83507		3.90624	4.83507	1.23778	0.928824
689984	Gpr137	G protein-coupled receptor 137	0.518097	1.43649		0.518097	1.43649	2.77263	0.918392
79557	Chrna1	cholinergic receptor, nicotinic, alpha 1 (muscle)	0	0.918349		0.0001	0.918349	9183.49	0.918349
24346	Ces1c	carboxylesterase 1C	0	0.916118		0.0001	0.916118	9161.18	0.916118
83800	Clta	clathrin, light chain (Lca)	0	0.90593		0.0001	0.90593	9059.3	0.90593
309391	Cox15	COX15 homolog, cytochrome c oxidase assembly protein (yeast)	0.570907	1.46985		0.570907	1.46985	2.57458	0.89894
171083	Itfg1	integrin alpha FG-GAP repeat containing 1	0.50691	1.40547		0.50691	1.40547	2.77263	0.898562
685322	LOC685322	similar to ubiquinol-cytochrome c reductase complex 7.2kDa protein isoform b	4.76073	5.65703		4.76073	5.65703	1.18827	0.896295
301552	Mrpl44	mitochondrial ribosomal protein L44	0	0.884679		0.0001	0.884679	8846.79	0.884679
408210	Klk4	kallikrein-related peptidase 4	0	0.880471		0.0001	0.880471	8804.71	0.880471
499407	LOC499407	LRRGT00097	0.63406	1.50687		0.63406	1.50687	2.37654	0.872807
361848	Ddx50	DEAD (Asp-Glu-Ala-Asp) box polypeptide 50	0.339917	1.21174		0.339917	1.21174	3.56481	0.871822
117183	Rgc32	response gene to complement 32	0	0.868086		0.0001	0.868086	8680.86	0.868086
29228	Nfic	nuclear factor I/C	0	0.867531		0.0001	0.867531	8675.31	0.867531
500959	LOC500959	triosephosphate isomerase	0	0.864769		0.0001	0.864769	8647.69	0.864769
360882	Cadm3	cell adhesion molecule 3	0	0.854966		0.0001	0.854966	8549.66	0.854966
299246	Ttc8	tetratricopeptide repeat domain 8	0	0.839633		0.0001	0.839633	8396.33	0.839633
287119	Znf598	zinc finger protein 598	0	0.829122		0.0001	0.829122	8291.22	0.829122
300974	Mrpl3	mitochondrial ribosomal protein L3	0	0.824339		0.0001	0.824339	8243.39	0.824339
50681	Acox1	acyl-Coenzyme A oxidase 1, palmitoyl	0.458989	1.2726		0.458989	1.2726	2.77263	0.813615
289143	Mrps14	mitochondrial ribosomal protein S14	0	0.810721		0.0001	0.810721	8107.21	0.810721
84575	Fads1	fatty acid desaturase 1	0	0.809351		0.0001	0.809351	8093.51	0.809351
309002	Znf668	zinc finger protein 668	0	0.804793		0.0001	0.804793	8047.93	0.804793
291100	Irf4	interferon regulatory factor 4	0.89208	1.69605		0.89208	1.69605	1.90123	0.803968
85332	Prkcdbp	protein kinase C, delta binding protein	0.816904	1.61783		0.816904	1.61783	1.98045	0.800931
304885	Fam20b	family with sequence similarity 20, member B	1.35725	2.15036		1.35725	2.15036	1.58436	0.793118
300758	Brunol6	bruno-like 6, RNA binding protein (Drosophila)	0	0.792116		0.0001	0.792116	7921.16	0.792116
288923	Dhps	deoxyhypusine synthase	0	0.78028		0.0001	0.78028	7802.8	0.78028
338475	Nrep	neuronal regeneration related protein	0	0.78028		0.0001	0.78028	7802.8	0.78028
25358	Timp3	TIMP metallopeptidase inhibitor 3	0	0.77317		0.0001	0.77317	7731.7	0.77317
301068	Eif1b	eukaryotic translation initiation factor 1B	0	0.769664		0.0001	0.769664	7696.64	0.769664
302935	Ubn1	ubinuclein 1	0.94065	1.70323		0.94065	1.70323	1.81069	0.76258
56759	Rnase4	ribonuclease, RNase A family 4	0	0.761604		0.0001	0.761604	7616.04	0.761604
414779	RT1-CE2	RT1 class I, locus CE2	2.35205	3.10541		2.35205	3.10541	1.3203	0.753359
311901	Lhx6	LIM homeobox 6	0.251373	0.995663		0.251373	0.995663	3.96089	0.74429
298861	RGD1561792	similar to CG14903-PA	0	0.741095		0.0001	0.741095	7410.95	0.741095
297930	Wwp1	WW domain containing E3 ubiquitin protein ligase 1	0.52109	1.23839		0.52109	1.23839	2.37654	0.717299
287442	RGD1563438	similar to novel protein of unknown function (DUF423) family member	0	0.716079		0.0001	0.716079	7160.79	0.716079
306945	Hist1h2bh	histone cluster 1, H2bh	0	0.715325		0.0001	0.715325	7153.25	0.715325
295213	S100a13	S100 calcium binding protein A13	0	0.701284		0.0001	0.701284	7012.84	0.701284
171093	Shank2	SH3 and multiple ankyrin repeat domains 2	4.14996	4.85042		4.14996	4.85042	1.16879	0.700465
25530	Rab12	RAB12, member RAS oncogene family	0	0.692697		0.0001	0.692697	6926.97	0.692697
81650	Csnk2b	casein kinase 2, beta polypeptide	0	0.690583		0.0001	0.690583	6905.83	0.690583
25538	Rps5	ribosomal protein S5	1.18035	1.87009		1.18035	1.87009	1.58436	0.689745
286958	Np4	defensin NP-4 precursor	0	0.688482		0.0001	0.688482	6884.82	0.688482
501100	Crip3	cysteine-rich protein 3	0	0.687785		0.0001	0.687785	6877.85	0.687785
114097	Ltc4s	leukotriene C4 synthase	0	0.678843		0.0001	0.678843	6788.43	0.678843
498910	Arl2bp	ADP-ribosylation factor-like 2 binding protein	0	0.675466		0.0001	0.675466	6754.66	0.675466
302392	Magee2	melanoma antigen, family E, 2	4.43588	5.11129		4.43588	5.11129	1.15226	0.675408
365603	Bves	blood vessel epicardial substance	0	0.665533		0.0001	0.665533	6655.33	0.665533
25630	Pkm2	pyruvate kinase, muscle	2.60862	3.27195		2.60862	3.27195	1.25428	0.663329
117512	C9	complement component 9	0	0.65242		0.0001	0.65242	6524.2	0.65242
361501	Isoc2b	isochorismatase domain containing 2b	0	0.649611		0.0001	0.649611	6496.11	0.649611
294320	Glo1	glyoxalase 1	0	0.647751		0.0001	0.647751	6477.51	0.647751
114632	Aimp1	aminoacyl tRNA synthetase complex-interacting multifunctional protein 1	0	0.644676		0.0001	0.644676	6446.76	0.644676
161477	Rps13	ribosomal protein S13	0	0.642844		0.0001	0.642844	6428.44	0.642844
297601	Mrpl51	mitochondrial ribosomal protein L51	0.362186	1.00421		0.362186	1.00421	2.77263	0.64202
84509	Ran	RAN, member RAS oncogene family	0	0.635026		0.0001	0.635026	6350.26	0.635026
311508	Gzf1	GDNF-inducible zinc finger protein 1	0	0.635026		0.0001	0.635026	6350.26	0.635026
293526	Ate1	arginyltransferase 1	0.189126	0.824021		0.189126	0.824021	4.35698	0.634894
306222	Lsm5	LSM5 homolog, U6 small nuclear RNA associated (S. cerevisiae)	0	0.629725		0.0001	0.629725	6297.25	0.629725
296147	Chchd5	coiled-coil-helix-coiled-coil-helix domain containing 5	0	0.628559		0.0001	0.628559	6285.59	0.628559
81667	Gnb2	guanine nucleotide binding protein (G protein), beta polypeptide 2	0	0.62701		0.0001	0.62701	6270.1	0.62701
114839	Ccnc	cyclin C	0	0.615824		0.0001	0.615824	6158.24	0.615824
170923	Rap2b	RAP2B, member of RAS oncogene family	0	0.614894		0.0001	0.614894	6148.94	0.614894
171337	Rap1b	RAP1B, member of RAS oncogene family	0	0.611571		0.0001	0.611571	6115.71	0.611571
192172	Mpst	mercaptopyruvate sulfurtransferase	0	0.61102		0.0001	0.61102	6110.2	0.61102
171436	Mk1	Mk1 protein	0.344149	0.954197		0.344149	0.954197	2.77263	0.610048
314310	Zfp410	zinc finger protein 410	0.516069	1.12425		0.516069	1.12425	2.17849	0.608183
122772	Rps20	ribosomal protein S20	6.81457	7.42274		6.81457	7.42274	1.08925	0.608173
299647	Zfp414	zinc finger protein 414	0	0.607194		0.0001	0.607194	6071.94	0.607194
307642	Gtl3	gene trap locus 3	0	0.603416		0.0001	0.603416	6034.16	0.603416
307178	Arhgap21	Rho GTPase activating protein 21	1.29056	1.89136		1.29056	1.89136	1.46553	0.600796
117050	Arl5a	ADP-ribosylation factor-like 5A	0	0.591327		0.0001	0.591327	5913.27	0.591327
292888	Ptov1	prostate tumor overexpressed 1	0	0.590984		0.0001	0.590984	5909.84	0.590984
680712	Scx	scleraxis	1.51134	2.0952		1.51134	2.0952	1.38631	0.583852
361365	Polr2c	polymerase (RNA) II (DNA directed) polypeptide C	0	0.5837		0.0001	0.5837	5837	0.5837
306348	RGD1566239	similar to RIKEN cDNA 2810428I15	0	0.573347		0.0001	0.573347	5733.47	0.573347
311422	Itpa	inosine triphosphatase (nucleoside triphosphate pyrophosphatase)	0	0.573347		0.0001	0.573347	5733.47	0.573347
298203	Stoml2	stomatin (Epb7.2)-like 2	0	0.570936		0.0001	0.570936	5709.36	0.570936
406864	Clic1	chloride intracellular channel 1	0	0.570936		0.0001	0.570936	5709.36	0.570936
64351	Ykt6	YKT6 v-SNARE homolog (S. cerevisiae)	0	0.568545		0.0001	0.568545	5685.45	0.568545
300089	Pmm1	phosphomannomutase 1	0	0.566647		0.0001	0.566647	5666.47	0.566647
29498	Pts	6-pyruvoyl-tetrahydropterin synthase	1.45613	2.01865		1.45613	2.01865	1.38631	0.562522
29254	Mgll	monoglyceride lipase	0	0.562422		0.0001	0.562422	5624.22	0.562422
293454	Ubfd1	ubiquitin family domain containing 1	0	0.555973		0.0001	0.555973	5559.73	0.555973
290994	Lman2	lectin, mannose-binding 2	0	0.551457		0.0001	0.551457	5514.57	0.551457
290833	Tm2d2	TM2 domain containing 2	0	0.550116		0.0001	0.550116	5501.16	0.550116
361680	Lsp1	lymphocyte-specific protein 1	0	0.549671		0.0001	0.549671	5496.71	0.549671
89826	Rpe65	retinal pigment epithelium 65	0	0.543364		0.0001	0.543364	5433.64	0.543364
293150	Stard10	StAR-related lipid transfer (START) domain containing 10	0	0.542641		0.0001	0.542641	5426.41	0.542641
294311	RGD735065	similar to GI:13385412-like protein splice form I	0	0.541774		0.0001	0.541774	5417.74	0.541774
116664	Atp6v1f	ATPase, H transporting, lysosomal V1 subunit F	0	0.528694		0.0001	0.528694	5286.94	0.528694
59105	Mca32	mast cell antigen 32	4.83596	5.36332		4.83596	5.36332	1.10905	0.527364
689576	Nkain3	Na+/K+ transporting ATPase interacting 3	0	0.526235		0.0001	0.526235	5262.35	0.526235
296207	RGD1566320	RGD1566320	0	0.525421		0.0001	0.525421	5254.21	0.525421
308457	Egln2	EGL nine homolog 2 (C. elegans)	0	0.522455		0.0001	0.522455	5224.55	0.522455
290985	Isca1	iron-sulfur cluster assembly 1 homolog (S. cerevisiae)	2.77324	3.29536		2.77324	3.29536	1.18827	0.522114
171451	Mosc2	MOCO sulphurase C-terminal domain containing 2	0	0.515056		0.0001	0.515056	5150.56	0.515056
501706	Mis12	MIS12, MIND kinetochore complex component, homolog (S. pombe)	0	0.513497		0.0001	0.513497	5134.97	0.513497
360496	Narfl	nuclear prelamin A recognition factor-like	0	0.51298		0.0001	0.51298	5129.8	0.51298
287273	Nhp2	NHP2 ribonucleoprotein homolog (yeast)	0	0.509642		0.0001	0.509642	5096.42	0.509642
63847	Fxyd6	FXYD domain-containing ion transport regulator 6	0	0.502847		0.0001	0.502847	5028.47	0.502847
497941	Gps2	G protein pathway suppressor 2	0	0.500622		0.0001	0.500622	5006.22	0.500622
498398	Selm	selenoprotein M	0	0.499149		0.0001	0.499149	4991.49	0.499149
293615	Sirt3	sirtuin (silent mating type information regulation 2 homolog) 3 (S. cerevisiae)	0	0.498417		0.0001	0.498417	4984.17	0.498417
314457	Ankrd9	ankyrin repeat domain 9	0	0.496957		0.0001	0.496957	4969.57	0.496957
499951	Gata5	GATA binding protein 5	0	0.487908		0.0001	0.487908	4879.08	0.487908
298384	RGD1559786	similar to RIKEN cDNA 0610037L13	0	0.486626		0.0001	0.486626	4866.26	0.486626
29283	Rpl29	ribosomal protein L29	5.44084	5.92641		5.44084	5.92641	1.08925	0.485573
680115	Ptpla	protein tyrosine phosphatase-like (proline instead of catalytic arginine), member a	0	0.484196		0.0001	0.484196	4841.96	0.484196
29630	Psme1	proteasome (prosome, macropain) activator subunit 1	2.5708	3.05479		2.5708	3.05479	1.18827	0.483999
362301	Tmub1	transmembrane and ubiquitin-like domain containing 1	0	0.476047		0.0001	0.476047	4760.47	0.476047
680891	Sf3b5	splicing factor 3b, subunit 5	0	0.476047		0.0001	0.476047	4760.47	0.476047
300069	Eif3s6ip	eukaryotic translation initiation factor 3, subunit 6 interacting protein	0	0.47538		0.0001	0.47538	4753.8	0.47538
29231	Ciao1	cytosolic iron-sulfur protein assembly 1 homolog (S. cerevisiae)	0	0.474716		0.0001	0.474716	4747.16	0.474716
311193	Arhgap1	Rho GTPase activating protein 1	0	0.471911		0.0001	0.471911	4719.11	0.471911
309613	Ng35	Ng35 pseudogene	0	0.469463		0.0001	0.469463	4694.63	0.469463
245966	Tmem150a	transmembrane protein 150A	0	0.468168		0.0001	0.468168	4681.68	0.468168
306327	Tmem38a	transmembrane protein 38a	0	0.467201		0.0001	0.467201	4672.01	0.467201
363006	Tarbp2	TAR (HIV-1) RNA binding protein 2	0	0.465599		0.0001	0.465599	4655.99	0.465599
501454	Oaz2	ornithine decarboxylase antizyme 2	0.474229	0.939186		0.474229	0.939186	1.98045	0.464957
191575	Nme1	non-metastatic cells 1, protein (NM23A) expressed in	0	0.461171		0.0001	0.461171	4611.71	0.461171
286990	Tox4	TOX high mobility group box family member 4	0	0.461014		0.0001	0.461014	4610.14	0.461014
303676	Slc25a19	solute carrier family 25 (mitochondrial thiamine pyrophosphate carrier), member 19	0	0.460545		0.0001	0.460545	4605.45	0.460545
297339	Capg	capping protein (actin filament), gelsolin-like	0	0.45961		0.0001	0.45961	4596.1	0.45961
362866	Chpt1	choline phosphotransferase 1	0	0.456212		0.0001	0.456212	4562.12	0.456212
315121	Cdc42ep1	CDC42 effector protein (Rho GTPase binding) 1	0	0.455396		0.0001	0.455396	4553.96	0.455396
290648	Pgpep1	pyroglutamyl-peptidase I	0	0.454989		0.0001	0.454989	4549.89	0.454989
297082	RGD1306936	similar to chromosome 7 open reading frame 30	0	0.45438		0.0001	0.45438	4543.8	0.45438
289138	RGD1304982	similar to RIKEN cDNA 2810025M15	0	0.454076		0.0001	0.454076	4540.76	0.454076
681407	Rnf148	ring finger protein 148	0.77691	1.2309		0.77691	1.2309	1.58436	0.453993
84431	Asah1	N-acylsphingosine amidohydrolase (acid ceramidase) 1	0	0.449962		0.0001	0.449962	4499.62	0.449962
497892	Sgcd	sarcoglycan, delta (dystrophin-associated glycoprotein)	0	0.44897		0.0001	0.44897	4489.7	0.44897
260416	Carhsp1	calcium regulated heat stable protein 1	0	0.447638		0.0001	0.447638	4476.38	0.447638
363249	Ctdsp1	CTD (carboxy-terminal domain, RNA polymerase II, polypeptide A) small phosphatase 1	0	0.447		0.0001	0.447	4470	0.447
688407	Wbscr27	Williams Beuren syndrome chromosome region 27	0	0.445435		0.0001	0.445435	4454.35	0.445435
299938	Mrpl13	mitochondrial ribosomal protein L13	0	0.443109		0.0001	0.443109	4431.09	0.443109
499335	Fxn	frataxin	0	0.442531		0.0001	0.442531	4425.31	0.442531
291206	Mrpl32	mitochondrial ribosomal protein L32	0	0.441955		0.0001	0.441955	4419.55	0.441955
83619	Nfe2l2	nuclear factor, erythroid derived 2, like 2	0	0.441764		0.0001	0.441764	4417.64	0.441764
83510	Lypla2	lysophospholipase 2	0	0.441668		0.0001	0.441668	4416.68	0.441668
314799	Ccdc59	coiled-coil domain containing 59	0	0.441094		0.0001	0.441094	4410.94	0.441094
83472	Ugdh	UDP-glucose dehydrogenase	0	0.439097		0.0001	0.439097	4390.97	0.439097
681037	Prelid2	PRELI domain containing 2	0	0.438529		0.0001	0.438529	4385.29	0.438529
140544	Pcyt1a	phosphate cytidylyltransferase 1, choline, alpha	0	0.437681		0.0001	0.437681	4376.81	0.437681
300989	Hemk1	HemK methyltransferase family member 1	0	0.437117		0.0001	0.437117	4371.17	0.437117
116692	Cyth2	cytohesin 2	0	0.434043		0.0001	0.434043	4340.43	0.434043
364675	B4galt7	xylosylprotein beta1,4-galactosyltransferase, polypeptide 7 (galactosyltransferase I)	0	0.434043		0.0001	0.434043	4340.43	0.434043
25493	Nfkbia	nuclear factor of kappa light polypeptide gene enhancer in B-cells inhibitor, alpha	0	0.433489		0.0001	0.433489	4334.89	0.433489
364974	Rnaseh2a	ribonuclease H2, subunit A	0	0.431285		0.0001	0.431285	4312.85	0.431285
497930	Sco1	SCO cytochrome oxidase deficient homolog 1 (yeast)	0	0.429648		0.0001	0.429648	4296.48	0.429648
498109	Polr2h	polymerase (RNA) II (DNA directed) polypeptide H	0	0.429648		0.0001	0.429648	4296.48	0.429648
25602	Tnxa	tenascin XA	0	0.428022		0.0001	0.428022	4280.22	0.428022
295701	Tmx2	thioredoxin-related transmembrane protein 2	0	0.421119		0.0001	0.421119	4211.19	0.421119
24157	Acaa1a	acetyl-Coenzyme A acyltransferase 1A	0	0.419557		0.0001	0.419557	4195.57	0.419557
363151	Ccdc12	coiled-coil domain containing 12	0	0.418522		0.0001	0.418522	4185.22	0.418522
296102	Ell3	elongation factor RNA polymerase II-like 3	0	0.41698		0.0001	0.41698	4169.8	0.41698
303744	Myadml2	myeloid-associated differentiation marker-like 2	0	0.416213		0.0001	0.416213	4162.13	0.416213
246043	Klrh1	killer cell lectin-like receptor subfamily H, member 1	0	0.415449		0.0001	0.415449	4154.49	0.415449
24800	Sts	steroid sulfatase	0	0.414941		0.0001	0.414941	4149.41	0.414941
503214	Rbpms2	RNA binding protein with multiple splicing 2	0	0.413173		0.0001	0.413173	4131.73	0.413173
299850	Dctn2	dynactin 2	0	0.410922		0.0001	0.410922	4109.22	0.410922
29300	Gata6	GATA binding protein 6	0	0.410674		0.0001	0.410674	4106.74	0.410674
257647	Slc35a4	solute carrier family 35, member A4	0	0.410425		0.0001	0.410425	4104.25	0.410425
499300	Ptprcap	protein tyrosine phosphatase, receptor type, C-associated protein	0	0.406007		0.0001	0.406007	4060.07	0.406007
295686	Ube2e3	ubiquitin-conjugating enzyme E2E 3, UBC4/5 homolog (yeast)	0	0.405522		0.0001	0.405522	4055.22	0.405522
361224	RGD1306058	similar to RIKEN cDNA 1110007C09	0	0.404073		0.0001	0.404073	4040.73	0.404073
361698	Pold4	polymerase (DNA-directed), delta 4	0	0.403593		0.0001	0.403593	4035.93	0.403593
288564	Pop7	processing of precursor 7, ribonuclease P/MRP subunit (S. cerevisiae)	0	0.402635		0.0001	0.402635	4026.35	0.402635
293114	Tmem126b	transmembrane protein 126B	0	0.400734		0.0001	0.400734	4007.34	0.400734
680737	Snrpf	small nuclear ribonucleoprotein polypeptide F	0	0.39979		0.0001	0.39979	3997.9	0.39979
54705	Pdp1	pyruvate dehyrogenase phosphatase catalytic subunit 1	0	0.390889		0.0001	0.390889	3908.89	0.390889
685059	Sepx1	selenoprotein X, 1	0	0.389245		0.0001	0.389245	3892.45	0.389245
363795	Lmln	leishmanolysin-like (metallopeptidase M8 family)	0	0.387202		0.0001	0.387202	3872.02	0.387202
498183	Mapkapk5	mitogen-activated protein kinase-activated protein kinase 5	0	0.386145		0.0001	0.386145	3861.45	0.386145
294291	RGD1564450	RGD1564450	0	0.385269		0.0001	0.385269	3852.69	0.385269
362429	Mfap5	microfibrillar associated protein 5	0	0.385269		0.0001	0.385269	3852.69	0.385269
501072	Acaa1b	acetyl-Coenzyme A acyltransferase 1B	0	0.382232		0.0001	0.382232	3822.32	0.382232
288920	RGD1564093	similar to RIKEN cDNA 2310036O22	0	0.381802		0.0001	0.381802	3818.02	0.381802
245976	Xab2	XPA binding protein 2	0	0.380233		0.0001	0.380233	3802.33	0.380233
689926	LOC689926	hypothetical protein LOC689926	0	0.378819		0.0001	0.378819	3788.19	0.378819
297029	Gstk1	glutathione S-transferase kappa 1	0	0.378396		0.0001	0.378396	3783.96	0.378396
287126	Mrps34	mitochondrial ribosomal protein S34	0	0.376717		0.0001	0.376717	3767.17	0.376717
24750	RT1-N3	RT1 class Ib, locus N3	0	0.376299		0.0001	0.376299	3762.99	0.376299
29380	Phlda1	pleckstrin homology-like domain, family A, member 1	0	0.374844		0.0001	0.374844	3748.44	0.374844
25130	Stx2	syntaxin 2	0	0.372581		0.0001	0.372581	3725.81	0.372581
300726	Etfa	electron-transfer-flavoprotein, alpha polypeptide	1.97601	2.34804		1.97601	2.34804	1.18827	0.372021
24967	Psmb9	proteasome (prosome, macropain) subunit, beta type 9 (large multifunctional peptidase 2)	0	0.371765		0.0001	0.371765	3717.65	0.371765
114766	Phb2	prohibitin 2	0.635235	1.00644		0.635235	1.00644	1.58436	0.371204
94202	Ptprr	protein tyrosine phosphatase, receptor type, R	0	0.367837		0.0001	0.367837	3678.37	0.367837
313860	Sgk493	protein kinase-like protein SgK493	0	0.365953		0.0001	0.365953	3659.53	0.365953
689414	Slc25a42	solute carrier family 25, member 42	0	0.363018		0.0001	0.363018	3630.18	0.363018
363518	Ard1a	ARD1 homolog A, N-acetyltransferase (S. cerevisiae)	0	0.361857		0.0001	0.361857	3618.57	0.361857
302559	Wdr45	WD repeat domain 45	0.617386	0.97816		0.617386	0.97816	1.58436	0.360774
298700	Eif3g	eukaryotic translation initiation factor 3, subunit G	0	0.359176		0.0001	0.359176	3591.76	0.359176
288584	Fis1	fission 1 (mitochondrial outer membrane) homolog (S. cerevisiae)	0	0.35804		0.0001	0.35804	3580.4	0.35804
292228	C1H6orf35	chromosome 1 open reading frame, human C6orf35	0	0.357662		0.0001	0.357662	3576.62	0.357662
404280	Mid1ip1	MID1 interacting protein 1 (gastrulation specific G12 homolog (zebrafish))	0	0.357098		0.0001	0.357098	3570.98	0.357098
361717	Dnajc4	DnaJ (Hsp40) homolog, subfamily C, member 4	0	0.35691		0.0001	0.35691	3569.1	0.35691
300062	Rabl4	RAB, member of RAS oncogene family-like 4	0	0.352829		0.0001	0.352829	3528.29	0.352829
114856	Dusp1	dual specificity phosphatase 1	0	0.35228		0.0001	0.35228	3522.8	0.35228
406012	Olr1700	olfactory receptor 1700	0	0.351368		0.0001	0.351368	3513.68	0.351368
288041	Pigx	phosphatidylinositol glycan anchor biosynthesis, class X	0	0.349919		0.0001	0.349919	3499.19	0.349919
361802	Hsd17b8	hydroxysteroid (17-beta) dehydrogenase 8	0	0.349919		0.0001	0.349919	3499.19	0.349919
29672	Psma5	proteasome (prosome, macropain) subunit, alpha type 5	0	0.349559		0.0001	0.349559	3495.59	0.349559
295217	Snapap	SNAP-associated protein	0	0.348482		0.0001	0.348482	3484.82	0.348482
290279	N6amt2	N-6 adenine-specific DNA methyltransferase 2 (putative)	0	0.347412		0.0001	0.347412	3474.12	0.347412
300994	Ifrd2	interferon-related developmental regulator 2	0	0.346349		0.0001	0.346349	3463.49	0.346349
291852	Katnb1	katanin p80 (WD repeat containing) subunit B 1	0	0.344941		0.0001	0.344941	3449.41	0.344941
308871	Rnf121	ring finger protein 121	0	0.344941		0.0001	0.344941	3449.41	0.344941
293514	Bcl7c	B-cell CLL/lymphoma 7C	0	0.344241		0.0001	0.344241	3442.41	0.344241
65179	Ppp5c	protein phosphatase 5, catalytic subunit	0	0.344067		0.0001	0.344067	3440.67	0.344067
84050	Enpp2	ectonucleotide pyrophosphatase/phosphodiesterase 2	0	0.341585		0.0001	0.341585	3415.85	0.341585
361796	Bat5	HLA-B associated transcript 5	0	0.339761		0.0001	0.339761	3397.61	0.339761
688502	Prmt8	protein arginine methyltransferase 8	0.879355	1.21906		0.879355	1.21906	1.38631	0.339706
314458	Rcor1	REST corepressor 1	0	0.337845		0.0001	0.337845	3378.45	0.337845
290645	Mpv17l2	MPV17 mitochondrial membrane protein-like 2	0	0.337733		0.0001	0.337733	3377.33	0.337733
289453	Abcg3l1	ATP-binding cassette, subfamily G (WHITE), member 3-like 1	0	0.336394		0.0001	0.336394	3363.94	0.336394
303076	Surf6	surfeit 6	0	0.335231		0.0001	0.335231	3352.31	0.335231
171163	Slc6a13	solute carrier family 6 (neurotransmitter transporter, GABA), member 13	0	0.334735		0.0001	0.334735	3347.35	0.334735
288182	Cldnd1	claudin domain containing 1	0	0.333584		0.0001	0.333584	3335.84	0.333584
689988	Sox12	SRY (sex determining region Y)-box 12	0	0.332766		0.0001	0.332766	3327.66	0.332766
24162	Acp2	acid phosphatase 2, lysosomal	0	0.33244		0.0001	0.33244	3324.4	0.33244
29366	Serpine2	serine (or cysteine) peptidase inhibitor, clade E, member 2	0	0.329216		0.0001	0.329216	3292.16	0.329216
498228	Mfsd4	major facilitator superfamily domain containing 4	2.82392	3.15221		2.82392	3.15221	1.11625	0.328287
29332	Stmn1	stathmin 1	0	0.326367		0.0001	0.326367	3263.67	0.326367
84495	Xrcc1	X-ray repair complementing defective repair in Chinese hamster cells 1	0	0.326367		0.0001	0.326367	3263.67	0.326367
685928	Zc3h10	zinc finger CCCH type containing 10	0	0.326367		0.0001	0.326367	3263.67	0.326367
313582	Fhl3	four and a half LIM domains 3	0	0.318108		0.0001	0.318108	3181.08	0.318108
116689	Ptpn6	protein tyrosine phosphatase, non-receptor type 6	0	0.317811		0.0001	0.317811	3178.11	0.317811
363272	Pde6d	phosphodiesterase 6D, cGMP-specific, rod, delta	0	0.313989		0.0001	0.313989	3139.89	0.313989
691807	LOC691807	hypothetical protein LOC691807	0	0.313989		0.0001	0.313989	3139.89	0.313989
306890	Serpinb9e	serine (or cysteine) proteinase inhibitor, clade B, member 9e	0	0.313409		0.0001	0.313409	3134.09	0.313409
140582	Ddit4l	DNA-damage-inducible transcript 4-like	0	0.312543		0.0001	0.312543	3125.43	0.312543
79119	Arf2	ADP-ribosylation factor 2	0	0.311539		0.0001	0.311539	3115.39	0.311539
305353	Tlr6	toll-like receptor 6	0.317382	0.628559		0.317382	0.628559	1.98045	0.311176
114499	Hdgf	hepatoma-derived growth factor	0.532256	0.843284		0.532256	0.843284	1.58436	0.311028
117030	Erp29	endoplasmic reticulum protein 29	0	0.310826		0.0001	0.310826	3108.26	0.310826
361798	Ehmt2	euchromatic histone lysine N-methyltransferase 2	0	0.310352		0.0001	0.310352	3103.52	0.310352
140927	Selenbp1	selenium binding protein 1	0.528644	0.837561		0.528644	0.837561	1.58436	0.308917
291355	Prtfdc1	phosphoribosyl transferase domain containing 1	0	0.308846		0.0001	0.308846	3088.46	0.308846
259274	Nmt1	N-myristoyltransferase 1	0	0.307865		0.0001	0.307865	3078.65	0.307865
287656	Mrpl45	mitochondrial ribosomal protein L45	0	0.307865		0.0001	0.307865	3078.65	0.307865
140932	Bnip1	BCL2/adenovirus E1B interacting protein 1	0	0.306891		0.0001	0.306891	3068.91	0.306891
364834	Polr2d	polymerase (RNA) II (DNA directed) polypeptide D	0	0.304414		0.0001	0.304414	3044.14	0.304414
407784	Rnf5	ring finger protein 5	0	0.303597		0.0001	0.303597	3035.97	0.303597
25744	Nf2	neurofibromin 2 (merlin)	0	0.30265		0.0001	0.30265	3026.5	0.30265
83631	Dedd	death effector domain-containing	0	0.300639		0.0001	0.300639	3006.39	0.300639
360721	Fam162a	family with sequence similarity 162, member A	1.59578	1.89621		1.59578	1.89621	1.18827	0.300434
313200	Hsdl2	hydroxysteroid dehydrogenase like 2	0.513133	0.812986		0.513133	0.812986	1.58436	0.299853
360564	Tax1bp3	Tax1 (human T-cell leukemia virus type I) binding protein 3	0	0.29905		0.0001	0.29905	2990.5	0.29905
171125	Ptprh	protein tyrosine phosphatase, receptor type, H	0	0.298874		0.0001	0.298874	2988.74	0.298874
498327	Abcg3	ATP-binding cassette, subfamily G (WHITE), member 3	0	0.298655		0.0001	0.298655	2986.55	0.298655
296257	Cst7	cystatin F (leukocystatin)	0	0.297738		0.0001	0.297738	2977.38	0.297738
292072	Aprt	adenine phosphoribosyl transferase	1.57814	1.87526		1.57814	1.87526	1.18827	0.297114
497761	Cd2	Cd2 molecule	0	0.296697		0.0001	0.296697	2966.97	0.296697
292267	RGD1305235	similar to RIKEN cDNA 1700052N19	0	0.295792		0.0001	0.295792	2957.92	0.295792
296394	Dpm1	dolichyl-phosphate mannosyltransferase polypeptide 1, catalytic subunit	0	0.295535		0.0001	0.295535	2955.35	0.295535
361767	Poll	polymerase (DNA directed), lambda	0	0.295535		0.0001	0.295535	2955.35	0.295535
301045	Cmtm8	CKLF-like MARVEL transmembrane domain containing 8	0	0.295406		0.0001	0.295406	2954.06	0.295406
307237	Pard6g	par-6 partitioning defective 6 homolog gamma (C. elegans)	0	0.295406		0.0001	0.295406	2954.06	0.295406
100364162	LOC100364162	ring finger protein 11-like	0	0.293872		0.0001	0.293872	2938.72	0.293872
289196	Tmco1	transmembrane and coiled-coil domains 1	0	0.293617		0.0001	0.293617	2936.17	0.293617
619345	Surf2	surfeit 2	0	0.293617		0.0001	0.293617	2936.17	0.293617
25737	Pcna	proliferating cell nuclear antigen	0	0.292605		0.0001	0.292605	2926.05	0.292605
362851	Cd320	CD320 molecule	0	0.292605		0.0001	0.292605	2926.05	0.292605
292889	Med25	mediator complex subunit 25	0	0.291725		0.0001	0.291725	2917.25	0.291725
83422	Pias2	protein inhibitor of activated STAT, 2	0.498216	0.789353		0.498216	0.789353	1.58436	0.291137
288924	Morg1	mitogen-activated protein kinase organizer 1	0	0.290601		0.0001	0.290601	2906.01	0.290601
360793	Rhbdd2	rhomboid domain containing 2	0	0.290601		0.0001	0.290601	2906.01	0.290601
361526	Sertad1	SERTA domain containing 1	0	0.290352		0.0001	0.290352	2903.52	0.290352
308569	Acpt	acid phosphatase, testicular	0	0.290104		0.0001	0.290104	2901.04	0.290104
366962	Grap2	GRB2-related adaptor protein 2	0	0.289609		0.0001	0.289609	2896.09	0.289609
192356	Unc50	unc-50 homolog (C. elegans)	0	0.288869		0.0001	0.288869	2888.69	0.288869
315219	Tymp	thymidine phosphorylase	0	0.288501		0.0001	0.288501	2885.01	0.288501
261730	Aurka	aurora kinase A	0	0.288379		0.0001	0.288379	2883.79	0.288379
24748	RT1-N1	RT1 class Ib, locus N1	0	0.288134		0.0001	0.288134	2881.34	0.288134
192180	Nip7	nuclear import 7 homolog (S. cerevisiae)	0	0.288134		0.0001	0.288134	2881.34	0.288134
306544	Prosc	proline synthetase co-transcribed homolog (bacterial)	0	0.287889		0.0001	0.287889	2878.89	0.287889
361182	RGD1307041	similar to hypothetical protein FLJ11305	0	0.287159		0.0001	0.287159	2871.59	0.287159
360961	Mxd4	Max dimerization protein 4	0	0.286432		0.0001	0.286432	2864.32	0.286432
362437	Iffo1	intermediate filament family orphan 1	0	0.28619		0.0001	0.28619	2861.9	0.28619
306506	Pragmin	pragma of Rnd2	0	0.285288		0.0001	0.285288	2852.88	0.285288
364682	Nhlrc1	NHL repeat containing 1	0	0.284989		0.0001	0.284989	2849.89	0.284989
311059	2012-03-07	membrane-associated ring finger (C3HC4) 7	0	0.28475		0.0001	0.28475	2847.5	0.28475
498606	LOC498606	hypothetical protein LOC498606	0	0.284511		0.0001	0.284511	2845.11	0.284511
360714	Gtpbp8	GTP-binding protein 8 (putative)	0	0.282851		0.0001	0.282851	2828.51	0.282851
29270	Spr	sepiapterin reductase (7,8-dihydrobiopterin:NADP+ oxidoreductase)	0	0.282381		0.0001	0.282381	2823.81	0.282381
297768	Lactb2	lactamase, beta 2	0	0.282146		0.0001	0.282146	2821.46	0.282146
303277	Pigs	phosphatidylinositol glycan anchor biosynthesis, class S	0	0.281795		0.0001	0.281795	2817.95	0.281795
291084	Nqo2	NAD(P)H dehydrogenase, quinone 2	0	0.281678		0.0001	0.281678	2816.78	0.281678
298559	Tcea3	transcription elongation factor A (SII), 3	0	0.279589		0.0001	0.279589	2795.89	0.279589
362045	Map2k1ip1	mitogen-activated protein kinase kinase 1 interacting protein 1	0	0.278671		0.0001	0.278671	2786.71	0.278671
308875	Rhog	ras homolog gene family, member G (rho G)	0	0.277532		0.0001	0.277532	2775.32	0.277532
362102	Ppp2r4	protein phosphatase 2A activator, regulatory subunit 4	0	0.276966		0.0001	0.276966	2769.66	0.276966
296131	Fahd2a	fumarylacetoacetate hydrolase domain containing 2A	0	0.276853		0.0001	0.276853	2768.53	0.276853
29463	Ptp4a1	protein tyrosine phosphatase type IVA, member 1	0	0.27629		0.0001	0.27629	2762.9	0.27629
500350	LOC500350	LRRGT00139	0	0.275953		0.0001	0.275953	2759.53	0.275953
291439	Mbd1	methyl-CpG binding domain protein 1	0	0.275058		0.0001	0.275058	2750.58	0.275058
301622	Dtymk	deoxythymidylate kinase (thymidylate kinase)	0	0.274835		0.0001	0.274835	2748.35	0.274835
24919	Yy1	YY1 transcription factor	0	0.274613		0.0001	0.274613	2746.13	0.274613
292721	Erf	Ets2 repressor factor	0	0.274391		0.0001	0.274391	2743.91	0.274391
498440	Myoz1	myozenin 1	0	0.273286		0.0001	0.273286	2732.86	0.273286
288772	Spryd4	SPRY domain containing 4	0	0.273066		0.0001	0.273066	2730.66	0.273066
690407	Rab36	RAB36, member RAS oncogene family	0	0.271972		0.0001	0.271972	2719.72	0.271972
58971	Fxyd1	FXYD domain-containing ion transport regulator 1	4.82326	5.09451		4.82326	5.09451	1.05624	0.271253
29619	Btg2	BTG family, member 2	0	0.271104		0.0001	0.271104	2711.04	0.271104
499796	LOC499796	LRRGT00012	0.463708	0.734679		0.463708	0.734679	1.58436	0.270971
297890	Bsdc1	BSD domain containing 1	0	0.269489		0.0001	0.269489	2694.89	0.269489
362934	Ly6e	lymphocyte antigen 6 complex, locus E	0	0.268742		0.0001	0.268742	2687.42	0.268742
363930	Selplg	selectin P ligand	0	0.268742		0.0001	0.268742	2687.42	0.268742
307029	RGD1562407	similar to WAC	0	0.26853		0.0001	0.26853	2685.3	0.26853
294270	RT1-Db1	RT1 class II, locus Db1	0	0.266841		0.0001	0.266841	2668.41	0.266841
303180	RGD1304587	similar to RIKEN cDNA 2310033P09	0	0.266841		0.0001	0.266841	2668.41	0.266841
170933	Syf2	SYF2 homolog, RNA splicing factor (S. cerevisiae)	0	0.266004		0.0001	0.266004	2660.04	0.266004
361185	Carkd	carbohydrate kinase domain containing	0	0.26538		0.0001	0.26538	2653.8	0.26538
298426	Nsun4	NOL1/NOP2/Sun domain family, member 4	0	0.264863		0.0001	0.264863	2648.63	0.264863
303332	Tmem199	transmembrane protein 199	0	0.264759		0.0001	0.264759	2647.59	0.264759
314313	Rnf113a2	ring finger protein 113A2	0	0.264759		0.0001	0.264759	2647.59	0.264759
306353	Rfxank	regulatory factor X-associated ankyrin-containing protein	0	0.264553		0.0001	0.264553	2645.53	0.264553
316226	Klc4	kinesin light chain 4	0	0.26445		0.0001	0.26445	2644.5	0.26445
25659	Khk	ketohexokinase	0	0.264347		0.0001	0.264347	2643.47	0.264347
29479	Odf2	outer dense fiber of sperm tails 2	0	0.262203		0.0001	0.262203	2622.03	0.262203
363289	Mterfd2	MTERF domain containing 2	0	0.260893		0.0001	0.260893	2608.93	0.260893
298003	Galt	galactose-1-phosphate uridylyltransferase	0	0.259695		0.0001	0.259695	2596.95	0.259695
296159	Vps16	vacuolar protein sorting 16 homolog (S. cerevisiae)	0	0.259298		0.0001	0.259298	2592.98	0.259298
295305	Acp6	acid phosphatase 6, lysophosphatidic	0	0.258706		0.0001	0.258706	2587.06	0.258706
360800	Sumf2	sulfatase modifying factor 2	0	0.258508		0.0001	0.258508	2585.08	0.258508
302666	Asb11	ankyrin repeat and SOCS box-containing 11	0	0.257723		0.0001	0.257723	2577.23	0.257723
25618	Acadsb	acyl-Coenzyme A dehydrogenase, short/branched chain	0	0.256943		0.0001	0.256943	2569.43	0.256943
298787	Memo1	mediator of cell motility 1	0	0.256749		0.0001	0.256749	2567.49	0.256749
300981	Acy1	aminoacylase 1	0	0.255974		0.0001	0.255974	2559.74	0.255974
311748	Map1d	methionine aminopeptidase 1D	0	0.254439		0.0001	0.254439	2544.39	0.254439
309434	Hif1an	hypoxia-inducible factor 1, alpha subunit inhibitor	0	0.2533		0.0001	0.2533	2533	0.2533
287447	Dullard	Dullard homolog (Xenopus laevis)	0	0.252922		0.0001	0.252922	2529.22	0.252922
64520	Mta1	metastasis associated 1	0	0.252546		0.0001	0.252546	2525.46	0.252546
362366	Fkbp14	FK506 binding protein 14	0	0.251983		0.0001	0.251983	2519.83	0.251983
291085	Serpinb6a	serine (or cysteine) peptidase inhibitor, clade B, member 6a	0	0.251237		0.0001	0.251237	2512.37	0.251237
246314	Tor1aip1	torsin A interacting protein 1	0	0.251144		0.0001	0.251144	2511.44	0.251144
289745	Mtp18	mitochondrial protein 18 kDa	0	0.250681		0.0001	0.250681	2506.81	0.250681
498580	RGD1561145	similar to novel protein	0	0.250311		0.0001	0.250311	2503.11	0.250311
296562	Npdc1	neural proliferation, differentiation and control, 1	0	0.250126		0.0001	0.250126	2501.26	0.250126
114768	Uox	urate oxidase	0	0.249758		0.0001	0.249758	2497.58	0.249758
300744	Ubl7	ubiquitin-like 7 (bone marrow stromal cell-derived)	0	0.249208		0.0001	0.249208	2492.08	0.249208
311821	Agpat2	1-acylglycerol-3-phosphate O-acyltransferase 2 (lysophosphatidic acid acyltransferase, beta)	0	0.249208		0.0001	0.249208	2492.08	0.249208
406164	Pbx2	pre-B-cell leukemia homeobox 2	0	0.248934		0.0001	0.248934	2489.34	0.248934
362334	Tmem140	transmembrane protein 140	0	0.247392		0.0001	0.247392	2473.92	0.247392
306814	Phf2	PHD finger protein 2	0.17965	0.426945		0.17965	0.426945	2.37654	0.247295
300036	Tsta3	tissue specific transplantation antigen P35B	0	0.246852		0.0001	0.246852	2468.52	0.246852
362118	Fam125b	family with sequence similarity 125, member B	0	0.246673		0.0001	0.246673	2466.73	0.246673
301418	MGC94335	similar to hypothetical protein FLJ22555	0	0.246136		0.0001	0.246136	2461.36	0.246136
287533	Inpp5k	inositol polyphosphate-5-phosphatase K	0	0.245958		0.0001	0.245958	2459.58	0.245958
499288	Hcca2	HCCA2 protein	0	0.24578		0.0001	0.24578	2457.8	0.24578
361682	Tssc4	tumor suppressing subtransferable candidate 4	0	0.245424		0.0001	0.245424	2454.24	0.245424
313666	Zbtb17	zinc finger and BTB domain containing 17	0	0.245158		0.0001	0.245158	2451.58	0.245158
360323	RT1-N2	RT1 class Ib, locus N2	0	0.244188		0.0001	0.244188	2441.88	0.244188
315639	Usp28	ubiquitin specific peptidase 28	0	0.24413		0.0001	0.24413	2441.3	0.24413
54133	Pdlim1	PDZ and LIM domain 1	0	0.244013		0.0001	0.244013	2440.13	0.244013
315763	Mtfmt	mitochondrial methionyl-tRNA formyltransferase	0	0.244013		0.0001	0.244013	2440.13	0.244013
311860	Abl1	c-abl oncogene 1, receptor tyrosine kinase	0.417472	0.661426		0.417472	0.661426	1.58436	0.243953
59101	Sc65	synaptonemal complex protein SC65	0	0.243139		0.0001	0.243139	2431.39	0.243139
24925	Adrb1	adrenergic, beta-1-, receptor	0	0.242271		0.0001	0.242271	2422.71	0.242271
83788	2012-09-09	septin 9	0	0.241295		0.0001	0.241295	2412.95	0.241295
29175	Ctsk	cathepsin K	0	0.239535		0.0001	0.239535	2395.35	0.239535
296049	Tmem85	transmembrane protein 85	0	0.238525		0.0001	0.238525	2385.25	0.238525
83616	Trim3	tripartite motif-containing 3	0	0.237524		0.0001	0.237524	2375.24	0.237524
315108	Apol3	apolipoprotein L, 3	0	0.237358		0.0001	0.237358	2373.58	0.237358
296619	Pkn3	protein kinase N3	0	0.235791		0.0001	0.235791	2357.91	0.235791
310612	Ilf2	interleukin enhancer binding factor 2	0	0.235383		0.0001	0.235383	2353.83	0.235383
365352	Mical2	microtubule associated monoxygenase, calponin and LIM domain containing 2	0	0.235219		0.0001	0.235219	2352.19	0.235219
287199	Nudcd2	NudC domain containing 2	0	0.234894		0.0001	0.234894	2348.94	0.234894
65031	Doc2a	double C2-like domains, alpha	0	0.234569		0.0001	0.234569	2345.69	0.234569
25476	Lgals9	lectin, galactoside-binding, soluble, 9	0	0.234407		0.0001	0.234407	2344.07	0.234407
293860	Flna	filamin A, alpha	0.814961	1.04909		0.814961	1.04909	1.28729	0.234131
81674	Gtf2f2	general transcription factor IIF, polypeptide 2	0	0.234084		0.0001	0.234084	2340.84	0.234084
291908	Tox3	TOX high mobility group box family member 3	0	0.234003		0.0001	0.234003	2340.03	0.234003
360461	RGD1305823	similar to RIKEN cDNA 0610037P05	0	0.233279		0.0001	0.233279	2332.79	0.233279
499076	Ppp1r12c	protein phosphatase 1, regulatory (inhibitor) subunit 12C	0	0.233279		0.0001	0.233279	2332.79	0.233279
24314	Nqo1	NAD(P)H dehydrogenase, quinone 1	0	0.233119		0.0001	0.233119	2331.19	0.233119
288516	Eif3b	eukaryotic translation initiation factor 3, subunit B	0	0.232401		0.0001	0.232401	2324.01	0.232401
50686	Gsk3a	glycogen synthase kinase 3 alpha	0	0.230899		0.0001	0.230899	2308.99	0.230899
364534	Ssbp4	single stranded DNA binding protein 4	0	0.230742		0.0001	0.230742	2307.42	0.230742
309790	Msl3l2	male-specific lethal 3-like 2 (Drosophila)	0	0.22996		0.0001	0.22996	2299.6	0.22996
260327	Fndc5	fibronectin type III domain containing 5	0.393449	0.623364		0.393449	0.623364	1.58436	0.229915
295365	Amigo1	adhesion molecule with Ig like domain 1	0	0.229029		0.0001	0.229029	2290.29	0.229029
56816	Park2	Parkinson disease (autosomal recessive, juvenile) 2, parkin	0	0.228875		0.0001	0.228875	2288.75	0.228875
296086	Ndufaf1	NADH dehydrogenase (ubiquinone) 1 alpha subcomplex, assembly factor 1	0	0.228413		0.0001	0.228413	2284.13	0.228413
360634	Plekhh3	pleckstrin homology domain containing, family H (with MyTH4 domain) member 3	0	0.22719		0.0001	0.22719	2271.9	0.22719
361208	Rab24	RAB24, member RAS oncogene family	0	0.226735		0.0001	0.226735	2267.35	0.226735
292569	Zfp444	zinc finger protein 444	0	0.22613		0.0001	0.22613	2261.3	0.22613
24237	C6	complement component 6	0	0.225829		0.0001	0.225829	2258.29	0.225829
79247	Htr5b	5-hydroxytryptamine (serotonin) receptor 5B	0.386353	0.612122		0.386353	0.612122	1.58436	0.225769
286971	Fut11	fucosyltransferase 11 (alpha (1,3) fucosyltransferase)	0	0.22523		0.0001	0.22523	2252.3	0.22523
117533	Gmpr	guanosine monophosphate reductase	1.196	1.42117		1.196	1.42117	1.18827	0.225168
498423	Sertad2	SERTA domain containing 2	0	0.225081		0.0001	0.225081	2250.81	0.225081
316632	Ndufa10l1	NADH dehydrogenase (ubiquinone) 1 alpha subcomplex 10-like 1	1.19516	1.42017		1.19516	1.42017	1.18827	0.225011
25284	Amacr	alpha-methylacyl-CoA racemase	0	0.224634		0.0001	0.224634	2246.34	0.224634
363465	Pir	pirin (iron-binding nuclear protein)	0	0.224337		0.0001	0.224337	2243.37	0.224337
360969	Gatsl3	GATS protein-like 3	0	0.224041		0.0001	0.224041	2240.41	0.224041
501661	F8a1	coagulation factor VIII-associated (intronic transcript) 1	0	0.224041		0.0001	0.224041	2240.41	0.224041
64669	Olah	oleoyl-ACP hydrolase	0	0.223893		0.0001	0.223893	2238.93	0.223893
681178	Pcgf5	polycomb group ring finger 5	0	0.223893		0.0001	0.223893	2238.93	0.223893
286975	Skap1	src kinase associated phosphoprotein 1	0	0.222864		0.0001	0.222864	2228.64	0.222864
498951	Il34	interleukin 34	0	0.222572		0.0001	0.222572	2225.72	0.222572
311414	Zc3h8	zinc finger CCCH type containing 8	0	0.22228		0.0001	0.22228	2222.8	0.22228
291295	Rbm17	RNA binding motif protein 17	0	0.222135		0.0001	0.222135	2221.35	0.222135
140942	Ddit4	DNA-damage-inducible transcript 4	0	0.221989		0.0001	0.221989	2219.89	0.221989
192270	Ppap2b	phosphatidic acid phosphatase type 2B	0	0.220332		0.0001	0.220332	2203.32	0.220332
362836	Dazap1	DAZ associated protein 1	0	0.219833		0.0001	0.219833	2198.33	0.219833
297568	A1i3	alpha-1-inhibitor III	0	0.219643		0.0001	0.219643	2196.43	0.219643
58977	Ppp1r1a	protein phosphatase 1, regulatory (inhibitor) subunit 1A	0	0.218982		0.0001	0.218982	2189.82	0.218982
65278	Csnk1g2	casein kinase 1, gamma 2	0.565072	0.783367		0.565072	0.783367	1.38631	0.218295
691093	Gtrgeo22	gene trap ROSA b-geo 22	0	0.218278		0.0001	0.218278	2182.78	0.218278
362813	Obfc2b	oligonucleotide/oligosaccharide-binding fold containing 2B	0	0.218137		0.0001	0.218137	2181.37	0.218137
25628	Nkx2-1	NK2 homeobox 1	0.373066	0.591069		0.373066	0.591069	1.58436	0.218004
81746	Pggt1b	protein geranylgeranyltransferase type I, beta subunit	0	0.217718		0.0001	0.217718	2177.18	0.217718
84595	Nucb1	nucleobindin 1	0.372255	0.589786		0.372255	0.589786	1.58436	0.21753
289758	Pold2	polymerase (DNA directed), delta 2, regulatory subunit	0	0.217299		0.0001	0.217299	2172.99	0.217299
25217	Tapbp	TAP binding protein	0	0.21716		0.0001	0.21716	2171.6	0.21716
83576	Sort1	sortilin 1	1.15282	1.36986		1.15282	1.36986	1.18827	0.21704
287924	Yars2	tyrosyl-tRNA synthetase 2 (mitochondrial)	0	0.217022		0.0001	0.217022	2170.22	0.217022
298447	Dmap1	DNA methyltransferase 1-associated protein 1	0	0.216883		0.0001	0.216883	2168.83	0.216883
296346	RGD1303142	oxidative stress responsive gene	0	0.216744		0.0001	0.216744	2167.44	0.216744
365699	RGD1306809	similar to hypothetical protein FLJ30596	0	0.216606		0.0001	0.216606	2166.06	0.216606
497936	Tmem88	transmembrane protein 88	0	0.216606		0.0001	0.216606	2166.06	0.216606
117018	Kcnh2	potassium voltage-gated channel, subfamily H (eag-related), member 2	0.220802	0.437286		0.220802	0.437286	1.98045	0.216485
114111	Vegfc	vascular endothelial growth factor C	0	0.216468		0.0001	0.216468	2164.68	0.216468
307973	Def8	differentially expressed in FDCP 8 homolog (mouse)	0	0.216468		0.0001	0.216468	2164.68	0.216468
64619	Zfp238	zinc finger protein 238	0	0.21633		0.0001	0.21633	2163.3	0.21633
291318	Nmt2	N-myristoyltransferase 2	0	0.21633		0.0001	0.21633	2163.3	0.21633
362721	Tssc1	tumor suppressing subtransferable candidate 1	0	0.21633		0.0001	0.21633	2163.3	0.21633
287367	Cops3	COP9 constitutive photomorphogenic homolog subunit 3 (Arabidopsis)	0	0.216192		0.0001	0.216192	2161.92	0.216192
498299	Lefty1	left right determination factor 1	0	0.215917		0.0001	0.215917	2159.17	0.215917
287925	Pkp2	plakophilin 2	0	0.215643		0.0001	0.215643	2156.43	0.215643
60374	Lmna	lamin A	0.55808	0.773674		0.55808	0.773674	1.38631	0.215594
301221	Mocs1	molybdenum cofactor synthesis 1	0	0.21496		0.0001	0.21496	2149.6	0.21496
297109	MGC95152	similar to B230212L03Rik protein	0	0.214688		0.0001	0.214688	2146.88	0.214688
171108	P2ry14	purinergic receptor P2Y, G-protein coupled, 14	0	0.213339		0.0001	0.213339	2133.39	0.213339
294753	Mocs2	molybdenum cofactor synthesis 2	0	0.213339		0.0001	0.213339	2133.39	0.213339
362628	Il28ra	interleukin 28 receptor alpha	0	0.213071		0.0001	0.213071	2130.71	0.213071
25514	Lypla1	lysophospholipase 1	0.363878	0.576512		0.363878	0.576512	1.58436	0.212635
58852	Nr1h3	nuclear receptor subfamily 1, group H, member 3	0	0.212537		0.0001	0.212537	2125.37	0.212537
306771	Fbxo23	F-box only protein 23	0	0.212404		0.0001	0.212404	2124.04	0.212404
295261	Tmod4	tropomodulin 4	0	0.21161		0.0001	0.21161	2116.1	0.21161
367808	Ptges3l1	prostaglandin E synthase 3-like 1	0	0.211214		0.0001	0.211214	2112.14	0.211214
140925	As3mt	arsenic (+3 oxidation state) methyltransferase	0	0.211083		0.0001	0.211083	2110.83	0.211083
25247	Nsg1	neuron specific gene family member 1	0	0.210559		0.0001	0.210559	2105.59	0.210559
304322	Chst12	carbohydrate (chondroitin 4) sulfotransferase 12	0	0.210559		0.0001	0.210559	2105.59	0.210559
499655	Cks1b	CDC28 protein kinase regulatory subunit 1B	0	0.210298		0.0001	0.210298	2102.98	0.210298
89843	Cxadr	coxsackie virus and adenovirus receptor	0	0.210038		0.0001	0.210038	2100.38	0.210038
299612	RGD1359127	similar to RIKEN cDNA 2310011J03	0	0.209908		0.0001	0.209908	2099.08	0.209908
500077	LOC500077	similar to RIKEN cDNA 3110062M04	0	0.209908		0.0001	0.209908	2099.08	0.209908
306261	Eaf1	ELL associated factor 1	0	0.209822		0.0001	0.209822	2098.22	0.209822
363469	Sms	spermine synthase	0	0.20952		0.0001	0.20952	2095.2	0.20952
29534	Pxmp3	peroxisomal membrane protein 3	0	0.209261		0.0001	0.209261	2092.61	0.209261
362757	Rdh11	retinol dehydrogenase 11 (all-trans/9-cis/11-cis)	0	0.209261		0.0001	0.209261	2092.61	0.209261
362516	RGD1308165	similar to hypothetical protein MGC17337	0	0.208875		0.0001	0.208875	2088.75	0.208875
308318	RGD1308782	similar to Zinc finger protein OZF (POZF-1)	0	0.207724		0.0001	0.207724	2077.24	0.207724
316325	Hs6st1	heparan sulfate 6-O-sulfotransferase 1	0	0.207661		0.0001	0.207661	2076.61	0.207661
296623	Fam73b	family with sequence similarity 73, member B	0	0.206147		0.0001	0.206147	2061.47	0.206147
500400	Fam110b	family with sequence similarity 110, member B	0	0.206085		0.0001	0.206085	2060.85	0.206085
680549	LOC680549	similar to Pbx/knotted 1 homeobox 2	0	0.205585		0.0001	0.205585	2055.85	0.205585
502227	Gtf2h5	general transcription factor IIH, polypeptide 5	0	0.205089		0.0001	0.205089	2050.89	0.205089
24384	Gc	group specific component	0	0.204718		0.0001	0.204718	2047.18	0.204718
89824	Chi3l1	chitinase 3-like 1	0	0.204718		0.0001	0.204718	2047.18	0.204718
294422	Smpdl3a	sphingomyelin phosphodiesterase, acid-like 3A	0	0.204348		0.0001	0.204348	2043.48	0.204348
295635	Arhgap15	Rho GTPase activating protein 15	0	0.203734		0.0001	0.203734	2037.34	0.203734
301067	Slc25a38	solute carrier family 25, member 38	0	0.203734		0.0001	0.203734	2037.34	0.203734
366568	Slc30a3	solute carrier family 30 (zinc transporter), member 3	0	0.203734		0.0001	0.203734	2037.34	0.203734
170841	Mutyh	mutY homolog (E. coli)	0	0.203368		0.0001	0.203368	2033.68	0.203368
287164	Pdia2	protein disulfide isomerase family A, member 2	0	0.203125		0.0001	0.203125	2031.25	0.203125
289508	Rchy1	ring finger and CHY zinc finger domain containing 1	0	0.202882		0.0001	0.202882	2028.82	0.202882
499331	LOC499331	similar to hypothetical protein D030056L22	0	0.202519		0.0001	0.202519	2025.19	0.202519
78972	Zfp354c	zinc finger protein 354C	0	0.201677		0.0001	0.201677	2016.77	0.201677
293705	Otub1	OTU domain, ubiquitin aldehyde binding 1	0	0.201198		0.0001	0.201198	2011.98	0.201198
252928	Timm13	translocase of inner mitochondrial membrane 13 homolog (yeast)	1.06319	1.26336		1.06319	1.26336	1.18827	0.200165
360869	Tiprl	TIP41, TOR signaling pathway regulator-like (S. cerevisiae)	0	0.19966		0.0001	0.19966	1996.6	0.19966
311332	Dll4	delta-like 4 (Drosophila)	0	0.199133		0.0001	0.199133	1991.33	0.199133
29419	Numb	numb homolog (Drosophila)	0	0.198841		0.0001	0.198841	1988.41	0.198841
314718	Actr6	ARP6 actin-related protein 6 homolog (yeast)	0	0.198841		0.0001	0.198841	1988.41	0.198841
60628	Cxcr4	chemokine (C-X-C motif) receptor 4	0	0.198725		0.0001	0.198725	1987.25	0.198725
298317	Ube2a	ubiquitin-conjugating enzyme E2A (RAD6 homolog)	0	0.198725		0.0001	0.198725	1987.25	0.198725
25300	Cd247	Cd247 molecule	0	0.198608		0.0001	0.198608	1986.08	0.198608
246255	Ppp2r2d	protein phosphatase 2, regulatory subunit B, delta isoform	0	0.198492		0.0001	0.198492	1984.92	0.198492
299043	Eapp	E2F-associated phosphoprotein	0	0.197913		0.0001	0.197913	1979.13	0.197913
688785	Trim8	tripartite motif-containing 8	0	0.197913		0.0001	0.197913	1979.13	0.197913
305505	Ccm2	cerebral cavernous malformation 2	0	0.197453		0.0001	0.197453	1974.53	0.197453
303372	Nle1	notchless homolog 1 (Drosophila)	0	0.196538		0.0001	0.196538	1965.38	0.196538
315524	Tmem45b	transmembrane protein 45b	0	0.196368		0.0001	0.196368	1963.68	0.196368
308602	Tmem86a	transmembrane protein 86A	0	0.196084		0.0001	0.196084	1960.84	0.196084
299907	Ext1	exostoses (multiple) 1	0	0.195971		0.0001	0.195971	1959.71	0.195971
294333	RGD1311257	similar to C21orf70 protein	0	0.195858		0.0001	0.195858	1958.58	0.195858
314894	Mon2	MON2 homolog (S. cerevisiae)	0	0.195773		0.0001	0.195773	1957.73	0.195773
315329	Mfsd5	major facilitator superfamily domain containing 5	0	0.195632		0.0001	0.195632	1956.32	0.195632
116693	Cyth3	cytohesin 3	0	0.195463		0.0001	0.195463	1954.63	0.195463
361184	RGD1311612	similar to hypothetical protein FLJ12118	0	0.194846		0.0001	0.194846	1948.46	0.194846
361788	Prr3	proline rich 3	0	0.194734		0.0001	0.194734	1947.34	0.194734
299971	Atp6v1c1	ATPase, H+ transporting, lysosomal V1 subunit C1	0	0.194623		0.0001	0.194623	1946.23	0.194623
296511	Alx4	ALX homeobox 4	0	0.194511		0.0001	0.194511	1945.11	0.194511
393086	Pcdha2	protocadherin alpha 2	0	0.194177		0.0001	0.194177	1941.77	0.194177
24932	Cd4	Cd4 molecule	0	0.194066		0.0001	0.194066	1940.66	0.194066
361696	Rps6kb2	ribosomal protein S6 kinase, polypeptide 2	0	0.193734		0.0001	0.193734	1937.34	0.193734
287432	Wrap53	WD repeat containing, antisense to TP53	0	0.193183		0.0001	0.193183	1931.83	0.193183
306879	Fars2	phenylalanyl-tRNA synthetase 2, mitochondrial	0	0.193183		0.0001	0.193183	1931.83	0.193183
192181	Podxl	podocalyxin-like	0	0.192853		0.0001	0.192853	1928.53	0.192853
296588	Pmpca	peptidase (mitochondrial processing) alpha	0	0.192853		0.0001	0.192853	1928.53	0.192853
266689	Cyp4f6	cytochrome P450, family 4, subfamily f, polypeptide 6	0	0.192634		0.0001	0.192634	1926.34	0.192634
310855	Gstcd	glutathione S-transferase, C-terminal domain containing	0	0.192144		0.0001	0.192144	1921.44	0.192144
64473	Bpnt1	3'(2'), 5'-bisphosphate nucleotidase 1	0	0.191981		0.0001	0.191981	1919.81	0.191981
65153	Freq	frequenin homolog (Drosophila)	0	0.191981		0.0001	0.191981	1919.81	0.191981
363232	Bzw1	basic leucine zipper and W2 domains 1	0	0.191008		0.0001	0.191008	1910.08	0.191008
300757	Hexa	hexosaminidase A	0	0.190794		0.0001	0.190794	1907.94	0.190794
307649	Ciapin1	cytokine induced apoptosis inhibitor 1	0	0.190794		0.0001	0.190794	1907.94	0.190794
306868	Muted	muted homolog (mouse)	0	0.190472		0.0001	0.190472	1904.72	0.190472
24517	Junb	jun B proto-oncogene	0	0.190152		0.0001	0.190152	1901.52	0.190152
361238	RGD1311307	similar to 1300014I06Rik protein	0	0.189833		0.0001	0.189833	1898.33	0.189833
84591	Pick1	protein interacting with PRKCA 1	0	0.188882		0.0001	0.188882	1888.82	0.188882
314548	Osgepl1	O-sialoglycoprotein endopeptidase-like 1	0	0.188358		0.0001	0.188358	1883.58	0.188358
315911	Rnf128	ring finger protein 128	0	0.188358		0.0001	0.188358	1883.58	0.188358
365176	Znf787	zinc finger protein 787	0	0.187941		0.0001	0.187941	1879.41	0.187941
362383	Rpia	ribose 5-phosphate isomerase A	0	0.187319		0.0001	0.187319	1873.19	0.187319
299261	Moap1	modulator of apoptosis 1	0	0.187112		0.0001	0.187112	1871.12	0.187112
498153	Gpr146	G protein-coupled receptor 146	0	0.187009		0.0001	0.187009	1870.09	0.187009
306141	Spry2	sprouty homolog 2 (Drosophila)	0	0.186701		0.0001	0.186701	1867.01	0.186701
499807	Dcaf17	DDB1 and CUL4 associated factor 17	0	0.186495		0.0001	0.186495	1864.95	0.186495
266772	Klhl12	kelch-like 12 (Drosophila)	0	0.186086		0.0001	0.186086	1860.86	0.186086
64316	Srpx	sushi-repeat-containing protein, X-linked	0	0.185984		0.0001	0.185984	1859.84	0.185984
363869	Ubl3	ubiquitin-like 3	0.317853	0.503593		0.317853	0.503593	1.58436	0.18574
294088	Pank1	pantothenate kinase 1	0.317265	0.502661		0.317265	0.502661	1.58436	0.185396
299145	Rhoj	ras homolog gene family, member J	0	0.185274		0.0001	0.185274	1852.74	0.185274
310864	Manba	mannosidase, beta A, lysosomal	0	0.185274		0.0001	0.185274	1852.74	0.185274
294019	Calhm2	calcium homeostasis modulator 2	0	0.185173		0.0001	0.185173	1851.73	0.185173
56813	Pth1r	parathyroid hormone 1 receptor	0	0.18487		0.0001	0.18487	1848.7	0.18487
170905	Lfng	LFNG O-fucosylpeptide 3-beta-N-acetylglucosaminyltransferase	0	0.18477		0.0001	0.18477	1847.7	0.18477
291661	Tmco6	transmembrane and coiled-coil domains 6	0	0.184268		0.0001	0.184268	1842.68	0.184268
289753	Rhbdd3	rhomboid domain containing 3	0	0.183869		0.0001	0.183869	1838.69	0.183869
25556	Il1rl1	interleukin 1 receptor-like 1	0	0.183769		0.0001	0.183769	1837.69	0.183769
308807	Prss23	protease, serine, 23	0	0.183075		0.0001	0.183075	1830.75	0.183075
309643	Fance	Fanconi anemia, complementation group E	0	0.183075		0.0001	0.183075	1830.75	0.183075
367328	Wash2	WAS protein family homolog 2	0	0.182977		0.0001	0.182977	1829.77	0.182977
292737	Blvrb	biliverdin reductase B (flavin reductase (NADPH))	0.96938	1.15188		0.96938	1.15188	1.18827	0.182504
298598	Necap2	NECAP endocytosis associated 2	0	0.182093		0.0001	0.182093	1820.93	0.182093
94174	Tinagl1	tubulointerstitial nephritis antigen-like 1	0	0.181703		0.0001	0.181703	1817.03	0.181703
312195	Nrf1	nuclear respiratory factor 1	0	0.181606		0.0001	0.181606	1816.06	0.181606
100360501	LOC100360501	ribonuclease inhibitor-like	0	0.181606		0.0001	0.181606	1816.06	0.181606
362855	LOC362855	P55	0	0.180928		0.0001	0.180928	1809.28	0.180928
24816	Tbxa2r	thromboxane A2 receptor	0	0.180447		0.0001	0.180447	1804.47	0.180447
315509	Jam3	junctional adhesion molecule 3	0	0.180352		0.0001	0.180352	1803.52	0.180352
680616	Ppp1r16b	protein phosphatase 1, regulatory (inhibitor) subunit 16B	0	0.179969		0.0001	0.179969	1799.69	0.179969
297432	Abtb1	ankyrin repeat and BTB (POZ) domain containing 1	0	0.179874		0.0001	0.179874	1798.74	0.179874
25389	Atf3	activating transcription factor 3	0	0.179588		0.0001	0.179588	1795.88	0.179588
313837	RGD1562284	similar to Glutaminyl-peptide cyclotransferase precursor (QC)	0	0.179209		0.0001	0.179209	1792.09	0.179209
315173	Mcat	malonyl CoA:ACP acyltransferase (mitochondrial)	0	0.178643		0.0001	0.178643	1786.43	0.178643
500526	Mknk1	MAP kinase-interacting serine/threonine kinase 1	0	0.178643		0.0001	0.178643	1786.43	0.178643
64471	Plekhb1	pleckstrin homology domain containing, family B (evectins) member 1	0	0.178549		0.0001	0.178549	1785.49	0.178549
306009	Slc39a14	solute carrier family 39 (zinc transporter), member 14	0.1814	0.359252		0.1814	0.359252	1.98045	0.177853
171553	A3galt2	alpha 1,3-galactosyltransferase 2	0	0.177615		0.0001	0.177615	1776.15	0.177615
367172	Dhx30	DEAH (Asp-Glu-Ala-His) box polypeptide 30	0	0.177383		0.0001	0.177383	1773.83	0.177383
170943	Slc25a10	solute carrier family 25 (mitochondrial carrier; dicarboxylate transporter), member 10	0	0.177151		0.0001	0.177151	1771.51	0.177151
64521	Tspan2	tetraspanin 2	0	0.177013		0.0001	0.177013	1770.13	0.177013
361387	Zfp330	zinc finger protein 330	0	0.176782		0.0001	0.176782	1767.82	0.176782
297694	Plbd1	phospholipase B domain containing 1	0	0.175593		0.0001	0.175593	1755.93	0.175593
362191	Atpbd4	ATP binding domain 4	0	0.17442		0.0001	0.17442	1744.2	0.17442
360742	Dgcr2	DiGeorge syndrome critical region gene 2	0	0.174241		0.0001	0.174241	1742.41	0.174241
362414	Tada3l	transcriptional adaptor 3 (NGG1 homolog, yeast)-like	0	0.174152		0.0001	0.174152	1741.52	0.174152
64631	Ube2g1	ubiquitin-conjugating enzyme E2G 1 (UBC7 homolog, yeast)	0	0.174062		0.0001	0.174062	1740.62	0.174062
246215	Tpcn1	two pore segment channel 1	0	0.173706		0.0001	0.173706	1737.06	0.173706
192225	Spata7	spermatogenesis associated 7	0	0.17344		0.0001	0.17344	1734.4	0.17344
498194	Mn1	meningioma 1	0	0.173395		0.0001	0.173395	1733.95	0.173395
293624	Irf7	interferon regulatory factor 7	0	0.173263		0.0001	0.173263	1732.63	0.173263
24298	Cyp21a1	cytochrome P450, family 21, subfamily a, polypeptide 1	0	0.17291		0.0001	0.17291	1729.1	0.17291
50551	Txnrd2	thioredoxin reductase 2	0	0.17291		0.0001	0.17291	1729.1	0.17291
360761	Lnx2	ligand of numb-protein X 2	0	0.17291		0.0001	0.17291	1729.1	0.17291
296635	Ppapdc3	phosphatidic acid phosphatase type 2 domain containing 3	0	0.172558		0.0001	0.172558	1725.58	0.172558
114107	Kremen1	kringle containing transmembrane protein 1	0	0.172208		0.0001	0.172208	1722.08	0.172208
293667	B3gnt1	UDP-GlcNAc:betaGal beta-1,3-N-acetylglucosaminyltransferase 1	0	0.171425		0.0001	0.171425	1714.25	0.171425
305540	Slc1a4	solute carrier family 1 (glutamate/neutral amino acid transporter), member 4	0	0.170051		0.0001	0.170051	1700.51	0.170051
501110	LOC501110	similar to Glutathione S-transferase A1 (GTH1) (HA subunit 1) (GST-epsilon) (GSTA1-1) (GST class-alpha)	0	0.168783		0.0001	0.168783	1687.83	0.168783
303605	Strada	STE20-related kinase adaptor alpha	0	0.168114		0.0001	0.168114	1681.14	0.168114
25492	Nfia	nuclear factor I/A	0	0.168031		0.0001	0.168031	1680.31	0.168031
299732	Lta4h	leukotriene A4 hydrolase	0	0.168031		0.0001	0.168031	1680.31	0.168031
308795	Mesdc1	mesoderm development candidate 1	0	0.168031		0.0001	0.168031	1680.31	0.168031
100360427	LOC100360427	rCG51568-like	0	0.168031		0.0001	0.168031	1680.31	0.168031
361095	Zic5	Zic family member 5 (odd-paired homolog, Drosophila)	0	0.167864		0.0001	0.167864	1678.64	0.167864
363084	Usp3	ubiquitin specific peptidase 3	0	0.16745		0.0001	0.16745	1674.5	0.16745
300189	Rpap3	RNA polymerase II associated protein 3	0	0.166956		0.0001	0.166956	1669.56	0.166956
297433	Podxl2	podocalyxin-like 2	0	0.166874		0.0001	0.166874	1668.74	0.166874
83506	Camkk2	calcium/calmodulin-dependent protein kinase kinase 2, beta	0	0.16622		0.0001	0.16622	1662.2	0.16622
296651	Psmd5	proteasome (prosome, macropain) 26S subunit, non-ATPase, 5	0	0.16622		0.0001	0.16622	1662.2	0.16622
363448	Dynlt3	dynein light chain Tctex-type 3	0	0.165652		0.0001	0.165652	1656.52	0.165652
314336	Ddx41	DEAD (Asp-Glu-Ala-Asp) box polypeptide 41	0	0.165572		0.0001	0.165572	1655.72	0.165572
115771	Usp2	ubiquitin specific peptidase 2	0	0.163893		0.0001	0.163893	1638.93	0.163893
361055	Kpna3	karyopherin alpha 3	0	0.163577		0.0001	0.163577	1635.77	0.163577
300149	Ncaph2	non-SMC condensin II complex, subunit H2	0	0.163027		0.0001	0.163027	1630.27	0.163027
291750	RGD1309102	similar to TRS85 homolog	0.166169	0.329088		0.166169	0.329088	1.98045	0.16292
64632	Exoc7	exocyst complex component 7	0	0.162792		0.0001	0.162792	1627.92	0.162792
25603	Marcks	myristoylated alanine rich protein kinase C substrate	0	0.162675		0.0001	0.162675	1626.75	0.162675
679578	LOC679578	similar to Protein C18orf1	0	0.16248		0.0001	0.16248	1624.8	0.16248
292064	Banp	Btg3 associated nuclear protein	0	0.162403		0.0001	0.162403	1624.03	0.162403
406165	Agpat1	1-acylglycerol-3-phosphate O-acyltransferase 1 (lysophosphatidic acid acyltransferase, alpha)	0	0.162325		0.0001	0.162325	1623.25	0.162325
308453	Adck4	aarF domain containing kinase 4	0	0.161938		0.0001	0.161938	1619.38	0.161938
295663	Phospho2	phosphatase, orphan 2	0	0.161245		0.0001	0.161245	1612.45	0.161245
298609	Efhd2	EF-hand domain family, member D2	0	0.161016		0.0001	0.161016	1610.16	0.161016
364069	Hlx	H2.0-like homeobox	0	0.160559		0.0001	0.160559	1605.59	0.160559
290519	Thoc3	THO complex 3	0	0.160483		0.0001	0.160483	1604.83	0.160483
364666	Ccrk	cell cycle related kinase	0	0.16018		0.0001	0.16018	1601.8	0.16018
312503	Smyd5	SET and MYND domain containing 5	0	0.159803		0.0001	0.159803	1598.03	0.159803
155012	Cfh	complement factor H	0	0.159728		0.0001	0.159728	1597.28	0.159728
498873	MGC105567	similar to cDNA sequence BC023105	0	0.159428		0.0001	0.159428	1594.28	0.159428
315611	Scn4b	sodium channel, voltage-gated, type IV, beta	0	0.158905		0.0001	0.158905	1589.05	0.158905
308339	Znf579	zinc finger protein 579	0	0.158239		0.0001	0.158239	1582.39	0.158239
25615	Sdc2	syndecan 2	0	0.157504		0.0001	0.157504	1575.04	0.157504
298646	Agtrap	angiotensin II receptor-associated protein	0	0.157431		0.0001	0.157431	1574.31	0.157431
298452	Dph2	DPH2 homolog (S. cerevisiae)	0	0.156922		0.0001	0.156922	1569.22	0.156922
304721	Pdxdc1	pyridoxal-dependent decarboxylase domain containing 1	0	0.156849		0.0001	0.156849	1568.49	0.156849
362666	Dnajc11	DnaJ (Hsp40) homolog, subfamily C, member 11	0	0.156849		0.0001	0.156849	1568.49	0.156849
316088	Kbtbd5	kelch repeat and BTB (POZ) domain containing 5	0	0.156343		0.0001	0.156343	1563.43	0.156343
408236	Mug2	murinoglobulin 2	0	0.156164		0.0001	0.156164	1561.64	0.156164
117519	Keap1	Kelch-like ECH-associated protein 1	0	0.155984		0.0001	0.155984	1559.84	0.155984
289783	Zmiz2	zinc finger, MIZ-type containing 2	0	0.155413		0.0001	0.155413	1554.13	0.155413
24377	G6pd	glucose-6-phosphate dehydrogenase	0	0.154458		0.0001	0.154458	1544.58	0.154458
690374	Trim47	tripartite motif-containing 47	0	0.154423		0.0001	0.154423	1544.23	0.154423
300659	Rnf26	ring finger protein 26	0	0.154353		0.0001	0.154353	1543.53	0.154353
362899	Nipal2	NIPA-like domain containing 2	0	0.154283		0.0001	0.154283	1542.83	0.154283
304342	Zscan21	zinc finger and SCAN domain containing 21	0	0.154142		0.0001	0.154142	1541.42	0.154142
363140	Rassf1	Ras association (RalGDS/AF-6) domain family member 1	0	0.153863		0.0001	0.153863	1538.63	0.153863
64464	Timm10	translocase of inner mitochondrial membrane 10 homolog (yeast)	0.809954	0.962443		0.809954	0.962443	1.18827	0.152489
502749	Agk	acylglycerol kinase	0	0.152344		0.0001	0.152344	1523.44	0.152344
297989	Ddx58	DEAD (Asp-Glu-Ala-Asp) box polypeptide 58	0	0.152139		0.0001	0.152139	1521.39	0.152139
314553	Ptdss1	phosphatidylserine synthase 1	0	0.152071		0.0001	0.152071	1520.71	0.152071
362098	Gle1	GLE1 RNA export mediator homolog (yeast)	0	0.151731		0.0001	0.151731	1517.31	0.151731
81808	Nr2f1	nuclear receptor subfamily 2, group F, member 1	0	0.151257		0.0001	0.151257	1512.57	0.151257
54254	Gata4	GATA binding protein 4	0.258814	0.410053		0.258814	0.410053	1.58436	0.15124
29279	Meox2	mesenchyme homeobox 2	0	0.151055		0.0001	0.151055	1510.55	0.151055
25699	Dbh	dopamine beta-hydroxylase (dopamine beta-monooxygenase)	0	0.15072		0.0001	0.15072	1507.2	0.15072
308652	Smox	spermine oxidase	0	0.150453		0.0001	0.150453	1504.53	0.150453
315500	Eepd1	endonuclease/exonuclease/phosphatase family domain containing 1	0	0.15032		0.0001	0.15032	1503.2	0.15032
307833	RGD1307799	similar to RIKEN cDNA 2400003C14	0	0.15012		0.0001	0.15012	1501.2	0.15012
294917	Tnik	TRAF2 and NCK interacting kinase	0	0.150087		0.0001	0.150087	1500.87	0.150087
307524	Wdr33	WD repeat domain 33	0	0.150021		0.0001	0.150021	1500.21	0.150021
306322	Sdccag3	serologically defined colon cancer antigen 3	0	0.149262		0.0001	0.149262	1492.62	0.149262
25062	Gpd2	glycerol-3-phosphate dehydrogenase 2, mitochondrial	0	0.149131		0.0001	0.149131	1491.31	0.149131
498695	MGC125086	similar to RIKEN cDNA 5133401N09	0.791989	0.941095		0.791989	0.941095	1.18827	0.149106
298201	RGD1311249	similar to RIKEN cDNA B230312A22	0	0.148869		0.0001	0.148869	1488.69	0.148869
304919	Dars2	aspartyl-tRNA synthetase 2 (mitochondrial)	0	0.148674		0.0001	0.148674	1486.74	0.148674
293947	Arhgap18	Rho GTPase activating protein 18	0	0.148413		0.0001	0.148413	1484.13	0.148413
293044	Znf710	zinc finger protein 710	0	0.148219		0.0001	0.148219	1482.19	0.148219
301618	Ppp1r7	protein phosphatase 1, regulatory (inhibitor) subunit 7	0	0.148025		0.0001	0.148025	1480.25	0.148025
307302	Cep120	centrosomal protein 120kDa	0	0.148025		0.0001	0.148025	1480.25	0.148025
297520	Il17rc	interleukin 17 receptor C	0	0.147896		0.0001	0.147896	1478.96	0.147896
171411	Tmem176b	transmembrane protein 176B	0	0.147767		0.0001	0.147767	1477.67	0.147767
361183	Ankrd10	ankyrin repeat domain 10	0	0.14751		0.0001	0.14751	1475.1	0.14751
361344	Mppe1	metallophosphoesterase 1	0	0.147382		0.0001	0.147382	1473.82	0.147382
361402	Prmt7	protein arginine methyltransferase 7	0	0.147255		0.0001	0.147255	1472.55	0.147255
497794	Mug1	murinoglobulin 1	0	0.146936		0.0001	0.146936	1469.36	0.146936
302302	Chst7	carbohydrate (N-acetylglucosamine 6-O) sulfotransferase 7	0	0.146872		0.0001	0.146872	1468.72	0.146872
315114	C1qtnf6	C1q and tumor necrosis factor related protein 6	0	0.146809		0.0001	0.146809	1468.09	0.146809
365571	Tysnd1	trypsin domain containing 1	0	0.146745		0.0001	0.146745	1467.45	0.146745
361995	Prpf3	PRP3 pre-mRNA processing factor 3 homolog (S. cerevisiae)	0	0.145612		0.0001	0.145612	1456.12	0.145612
310483	Mlf1	myeloid leukemia factor 1	0.770622	0.915706		0.770622	0.915706	1.18827	0.145084
314329	Pqcp	polyglutamine-containing protein	0	0.144496		0.0001	0.144496	1444.96	0.144496
501146	Stradb	STE20-related kinase adaptor beta	0	0.144373		0.0001	0.144373	1443.73	0.144373
298682	Atad3a	ATPase family, AAA domain containing 3A	0	0.143945		0.0001	0.143945	1439.45	0.143945
308067	Brd9	bromodomain containing 9	0	0.14364		0.0001	0.14364	1436.4	0.14364
688721	Lrfn4	leucine rich repeat and fibronectin type III domain containing 4	0	0.143337		0.0001	0.143337	1433.37	0.143337
298748	RGD1311578	similar to PRO1853 homolog	0	0.143095		0.0001	0.143095	1430.95	0.143095
362007	Sike	suppressor of IKK epsilon	0	0.142854		0.0001	0.142854	1428.54	0.142854
362845	Zfp709l2	zinc finger protein 709-like 2	0	0.142494		0.0001	0.142494	1424.94	0.142494
499677	Lix1l	Lix1 homolog (mouse)-like	0.24317	0.385269		0.24317	0.385269	1.58436	0.142098
291824	Tk2	thymidine kinase 2, mitochondrial	0	0.142077		0.0001	0.142077	1420.77	0.142077
311661	Zfp64	zinc finger protein 64	0	0.141662		0.0001	0.141662	1416.62	0.141662
56769	Ndufaf3	NADH dehydrogenase (ubiquinone) 1 alpha subcomplex, assembly factor 3	0	0.141485		0.0001	0.141485	1414.85	0.141485
113995	P2rx5	purinergic receptor P2X, ligand-gated ion channel, 5	0	0.141367		0.0001	0.141367	1413.67	0.141367
288031	Fam43a	family with sequence similarity 43, member A	0	0.141249		0.0001	0.141249	1412.49	0.141249
362827	Pias4	protein inhibitor of activated STAT, 4	0	0.141014		0.0001	0.141014	1410.14	0.141014
113929	Nup88	nucleoporin 88	0	0.140722		0.0001	0.140722	1407.22	0.140722
291922	Lonp2	lon peptidase 2, peroxisomal	0	0.140199		0.0001	0.140199	1401.99	0.140199
116455	Atp6v0a2	ATPase, H+ transporting, lysosomal V0 subunit A2	0	0.140083		0.0001	0.140083	1400.83	0.140083
316327	Arid5a	AT rich interactive domain 5A (Mrf1 like)	0	0.139795		0.0001	0.139795	1397.95	0.139795
362329	Impdh1	IMP (inosine monophosphate) dehydrogenase 1	0	0.139221		0.0001	0.139221	1392.21	0.139221
360827	Ulk1	Unc-51 like kinase 1 (C. elegans)	0	0.138851		0.0001	0.138851	1388.51	0.138851
362838	Mum1	melanoma associated antigen (mutated) 1	0	0.138766		0.0001	0.138766	1387.66	0.138766
365684	Paip1	poly(A) binding protein interacting protein 1	0	0.138201		0.0001	0.138201	1382.01	0.138201
81645	Chrm2	cholinergic receptor, muscarinic 2	0	0.138145		0.0001	0.138145	1381.45	0.138145
316157	RGD1564811	similar to hypothetical protein phosphatase 2C domain containing protein	0	0.13792		0.0001	0.13792	1379.2	0.13792
360773	Unc84a	unc-84 homolog A (C. elegans)	0	0.137696		0.0001	0.137696	1376.96	0.137696
362556	Ttc4	tetratricopeptide repeat domain 4	0	0.137696		0.0001	0.137696	1376.96	0.137696
117186	Sh3bp5	SH3-domain binding protein 5 (BTK-associated)	0	0.137418		0.0001	0.137418	1374.18	0.137418
305922	Lats2	large tumor suppressor 2	0	0.136919		0.0001	0.136919	1369.19	0.136919
303875	Lrrc33	leucine rich repeat containing 33	0	0.136808		0.0001	0.136808	1368.08	0.136808
305478	Rnf215	ring finger protein 215	0	0.136205		0.0001	0.136205	1362.05	0.136205
171050	Mobkl3	MOB1, Mps One Binder kinase activator-like 3 (yeast)	0	0.136041		0.0001	0.136041	1360.41	0.136041
303493	Snx11	sorting nexin 11	0	0.135823		0.0001	0.135823	1358.23	0.135823
306564	Htra4	HtrA serine peptidase 4	1.51938	1.65498		1.51938	1.65498	1.08925	0.135599
305889	Thtpa	thiamine triphosphatase	0	0.135282		0.0001	0.135282	1352.82	0.135282
114200	Lepre1	leucine proline-enriched proteoglycan (leprecan) 1	0	0.135066		0.0001	0.135066	1350.66	0.135066
293181	Galntl4	UDP-N-acetyl-alpha-D-galactosamine:polypeptide N-acetylgalactosaminyltransferase-like 4	0	0.135066		0.0001	0.135066	1350.66	0.135066
171492	Map3k2	mitogen activated protein kinase kinase kinase 2	0	0.134531		0.0001	0.134531	1345.31	0.134531
298514	Rragc	Ras-related GTP binding C	0	0.134424		0.0001	0.134424	1344.24	0.134424
360638	Adam11	ADAM metallopeptidase domain 11	0	0.134265		0.0001	0.134265	1342.65	0.134265
362720	Rrm2	ribonucleotide reductase M2	0	0.133789		0.0001	0.133789	1337.89	0.133789
81869	Gstm7	glutathione S-transferase, mu 7	0.708794	0.842237		0.708794	0.842237	1.18827	0.133443
311617	Fitm2	fat storage-inducing transmembrane protein 2	1.92051	2.05387		1.92051	2.05387	1.06944	0.133363
499745	Nrarp	Notch-regulated ankyrin repeat protein	0	0.133159		0.0001	0.133159	1331.59	0.133159
499068	Zfp583	zinc finger protein 583	0	0.133107		0.0001	0.133107	1331.07	0.133107
312248	Ubn2	ubinuclein 2	0	0.13308		0.0001	0.13308	1330.8	0.13308
309357	Tmem185a	transmembrane protein 185A	0	0.13295		0.0001	0.13295	1329.5	0.13295
84482	Foxo1	forkhead box O1	0	0.132587		0.0001	0.132587	1325.87	0.132587
25690	Ahr	aryl hydrocarbon receptor	0	0.132535		0.0001	0.132535	1325.35	0.132535
361813	Stk38	serine/threonine kinase 38	0	0.132535		0.0001	0.132535	1325.35	0.132535
311168	Slc43a1	solute carrier family 43, member 1	0	0.132431		0.0001	0.132431	1324.31	0.132431
313047	Yars	tyrosyl-tRNA synthetase	0.702403	0.834643		0.702403	0.834643	1.18827	0.13224
678759	Ndufa10	NADH dehydrogenase (ubiquinone) 1 alpha subcomplex 10	0.700298	0.832142		0.700298	0.832142	1.18827	0.131844
83833	Smarcd2	SWI/SNF related, matrix associated, actin dependent regulator of chromatin, subfamily d, member 2	0	0.131814		0.0001	0.131814	1318.14	0.131814
360480	RGD1310686	similar to chromosome 16 open reading frame 5	0	0.131559		0.0001	0.131559	1315.59	0.131559
297566	Atp6v1e1	ATPase, H+ transporting, lysosomal V1 subunit E1	0.698396	0.829882		0.698396	0.829882	1.18827	0.131486
140584	Wnt11	wingless-type MMTV integration site family, member 11	0	0.131457		0.0001	0.131457	1314.57	0.131457
362750	Atl1	atlastin GTPase 1	0	0.131355		0.0001	0.131355	1313.55	0.131355
293684	Scyl1	SCY1-like 1 (S. cerevisiae)	0	0.131051		0.0001	0.131051	1310.51	0.131051
83522	Acox3	acyl-Coenzyme A oxidase 3, pristanoyl	0	0.13095		0.0001	0.13095	1309.5	0.13095
311165	Med19	mediator complex subunit 19	0	0.13095		0.0001	0.13095	1309.5	0.13095
310553	Tlr2	toll-like receptor 2	0	0.130849		0.0001	0.130849	1308.49	0.130849
171052	Mmp13	matrix metallopeptidase 13	0	0.130446		0.0001	0.130446	1304.46	0.130446
393089	Pcdha7	protocadherin alpha 7	0	0.130271		0.0001	0.130271	1302.71	0.130271
300444	Rgl3	ral guanine nucleotide dissociation stimulator-like 3	0	0.130246		0.0001	0.130246	1302.46	0.130246
363452	Otud5	OTU domain containing 5	0	0.130246		0.0001	0.130246	1302.46	0.130246
360697	Ifngr2	interferon gamma receptor 2	0	0.130047		0.0001	0.130047	1300.47	0.130047
291703	Ercc3	excision repair cross-complementing rodent repair deficiency, complementation group 3	0	0.129748		0.0001	0.129748	1297.48	0.129748
315711	Sema7a	sema domain, immunoglobulin domain (Ig), and GPI membrane anchor, (semaphorin) 7A	0	0.129451		0.0001	0.129451	1294.51	0.129451
65271	Mgat5	mannosyl (alpha-1,6-)-glycoprotein beta-1,6-N-acetyl-glucosaminyltransferase	0	0.129402		0.0001	0.129402	1294.02	0.129402
362502	Ubap1	ubiquitin-associated protein 1	0	0.129353		0.0001	0.129353	1293.53	0.129353
360502	Itfg3	integrin alpha FG-GAP repeat containing 3	0	0.129254		0.0001	0.129254	1292.54	0.129254
362944	Ppp1r16a	protein phosphatase 1, regulatory (inhibitor) subunit 16A	0	0.129156		0.0001	0.129156	1291.56	0.129156
361504	Rdh13	retinol dehydrogenase 13 (all-trans/9-cis)	0	0.12896		0.0001	0.12896	1289.6	0.12896
303439	Mmd	monocyte to macrophage differentiation-associated	0	0.128471		0.0001	0.128471	1284.71	0.128471
300077	Gtpbp1	GTP binding protein 1	0	0.128326		0.0001	0.128326	1283.26	0.128326
361401	Pla2g15	phospholipase A2, group XV	0	0.128229		0.0001	0.128229	1282.29	0.128229
116487	Tgfbi	transforming growth factor, beta induced	0	0.128084		0.0001	0.128084	1280.84	0.128084
499314	Tut1	terminal uridylyl transferase 1, U6 snRNA-specific	0	0.127554		0.0001	0.127554	1275.54	0.127554
116778	Pcdha10	protocadherin alpha 10	0	0.127196		0.0001	0.127196	1271.96	0.127196
498805	Thnsl1	threonine synthase-like 1 (S. cerevisiae)	0	0.127077		0.0001	0.127077	1270.77	0.127077
500855	Zfp706	zinc finger protein 706	0	0.126934		0.0001	0.126934	1269.34	0.126934
60416	Pfkp	phosphofructokinase, platelet	0	0.126792		0.0001	0.126792	1267.92	0.126792
361431	Cbfa2t3	core-binding factor, runt domain, alpha subunit 2; translocated to, 3	0	0.126461		0.0001	0.126461	1264.61	0.126461
64559	Slc22a23	solute carrier family 22, member 23	0.128746	0.254974		0.128746	0.254974	1.98045	0.126228
296616	Cercam	cerebral endothelial cell adhesion molecule	0	0.125992		0.0001	0.125992	1259.92	0.125992
292671	Mill1	MHC I like leukocyte 1	0	0.125852		0.0001	0.125852	1258.52	0.125852
288606	Gtf2ird2	GTF2I repeat domain containing 2	0	0.125526		0.0001	0.125526	1255.26	0.125526
501129	Tmem182	transmembrane protein 182	0	0.12534		0.0001	0.12534	1253.4	0.12534
353233	Nsmaf	neutral sphingomyelinase (N-SMase) activation associated factor	0	0.124787		0.0001	0.124787	1247.87	0.124787
311215	Ext2	exostoses (multiple) 2	0	0.124239		0.0001	0.124239	1242.39	0.124239
312451	Tcf3	transcription factor 3	0	0.124058		0.0001	0.124058	1240.58	0.124058
679921	Vasn	vasorin	0	0.123922		0.0001	0.123922	1239.22	0.123922
29233	Clcn7	chloride channel 7	0	0.123471		0.0001	0.123471	1234.71	0.123471
60355	Nsf	N-ethylmaleimide-sensitive factor	0	0.123381		0.0001	0.123381	1233.81	0.123381
297994	Bag1	BCL2-associated athanogene	0.655147	0.77849		0.655147	0.77849	1.18827	0.123343
500573	Tmco4	transmembrane and coiled-coil domains 4	0	0.123157		0.0001	0.123157	1231.57	0.123157
84356	Abcd2	ATP-binding cassette, subfamily D (ALD), member 2	0	0.123068		0.0001	0.123068	1230.68	0.123068
314543	Gulp1	GULP, engulfment adaptor PTB domain containing 1	0	0.123023		0.0001	0.123023	1230.23	0.123023
307938	Trim67	tripartite motif-containing 67	0	0.122801		0.0001	0.122801	1228.01	0.122801
310034	Rad17	RAD17 homolog (S. pombe)	0	0.122801		0.0001	0.122801	1228.01	0.122801
316216	Taf8	TAF8 RNA polymerase II, TATA box binding protein (TBP)-associated factor	0	0.122756		0.0001	0.122756	1227.56	0.122756
64537	Hpse	heparanase	0	0.122623		0.0001	0.122623	1226.23	0.122623
287942	Crkl	v-crk sarcoma virus CT10 oncogene homolog (avian)-like	0	0.122402		0.0001	0.122402	1224.02	0.122402
295401	Lppr4	lipid phosphate phosphatase-related protein type 4	0	0.122292		0.0001	0.122292	1222.92	0.122292
171046	Tcfe2a	transcription factor E2a	0	0.12205		0.0001	0.12205	1220.5	0.12205
303251	Dvl2	dishevelled 2	0	0.121875		0.0001	0.121875	1218.75	0.121875
117107	Zbtb7a	zinc finger and BTB domain containing 7a	0	0.1217		0.0001	0.1217	1217	0.1217
360926	Lnx1	ligand of numb-protein X 1	0	0.121657		0.0001	0.121657	1216.57	0.121657
170914	Nap1l3	nucleosome assembly protein 1-like 3	0	0.121309		0.0001	0.121309	1213.09	0.121309
305848	Zfp219	zinc finger protein 219	0	0.120963		0.0001	0.120963	1209.63	0.120963
114203	Sh2b2	SH2B adaptor protein 2	0	0.12092		0.0001	0.12092	1209.2	0.12092
362295	Lmbr1	limb region 1 homolog (mouse)	0	0.12092		0.0001	0.12092	1209.2	0.12092
54225	Apob	apolipoprotein B	0	0.120576		0.0001	0.120576	1205.76	0.120576
361879	Wdr41	WD repeat domain 41	0	0.120149		0.0001	0.120149	1201.49	0.120149
298075	Ncbp1	nuclear cap binding protein subunit 1, 80kDa	0	0.120107		0.0001	0.120107	1201.07	0.120107
360797	Rabgef1	RAB guanine nucleotide exchange factor (GEF) 1	0	0.120107		0.0001	0.120107	1201.07	0.120107
295251	Pygo2	pygopus 2	0	0.119641		0.0001	0.119641	1196.41	0.119641
363661	Mrm1	mitochondrial rRNA methyltransferase 1 homolog (S. cerevisiae)	0	0.118845		0.0001	0.118845	1188.45	0.118845
301489	Pi15	peptidase inhibitor 15	0.630561	0.749275		0.630561	0.749275	1.18827	0.118715
299694	Nuak1	NUAK family, SNF1-like kinase, 1	0	0.118513		0.0001	0.118513	1185.13	0.118513
363172	Lars2	leucyl-tRNA synthetase 2, mitochondrial	0	0.118389		0.0001	0.118389	1183.89	0.118389
363599	Tnip1	TNFAIP3 interacting protein 1	0	0.118389		0.0001	0.118389	1183.89	0.118389
58960	Map2k2	mitogen activated protein kinase kinase 2	0.627329	0.745436		0.627329	0.745436	1.18827	0.118106
302808	Zdhhc9	zinc finger, DHHC-type containing 9	0	0.11806		0.0001	0.11806	1180.6	0.11806
500295	Tatdn2	TatD DNase domain containing 2	0	0.11806		0.0001	0.11806	1180.6	0.11806
309172	Frmd8	FERM domain containing 8	0	0.117896		0.0001	0.117896	1178.96	0.117896
312607	Pdzrn3	PDZ domain containing RING finger 3	0.62565	0.74344		0.62565	0.74344	1.18827	0.11779
313834	Prkd3	protein kinase D3	0	0.117671		0.0001	0.117671	1176.71	0.117671
360580	Dusp14	dual specificity phosphatase 14	0	0.11765		0.0001	0.11765	1176.5	0.11765
291999	Wwp2	WW domain containing E3 ubiquitin protein ligase 2	0	0.11676		0.0001	0.11676	1167.6	0.11676
305880	Lrp10	low-density lipoprotein receptor-related protein 10	0	0.11652		0.0001	0.11652	1165.2	0.11652
289085	Edem3	ER degradation enhancer, mannosidase alpha-like 3	0	0.11636		0.0001	0.11636	1163.6	0.11636
288489	Rbak	RB-associated KRAB zinc finger	0	0.116121		0.0001	0.116121	1161.21	0.116121
679668	LRRTM1	leucine rich repeat transmembrane neuronal 1	0	0.116121		0.0001	0.116121	1161.21	0.116121
305830	Fbxo34	F-box protein 34	0	0.116002		0.0001	0.116002	1160.02	0.116002
287710	Ptrf	polymerase I and transcript release factor	0.61517	0.730987		0.61517	0.730987	1.18827	0.115817
245903	Magi3	membrane associated guanylate kinase, WW and PDZ domain containing 3	0	0.115804		0.0001	0.115804	1158.04	0.115804
303008	Rhbdf1	rhomboid 5 homolog 1 (Drosophila)	0	0.115765		0.0001	0.115765	1157.65	0.115765
308398	Lrrc68	leucine rich repeat containing 68	0	0.115686		0.0001	0.115686	1156.86	0.115686
293570	Fam175b	family with sequence similarity 175, member B	0	0.11545		0.0001	0.11545	1154.5	0.11545
296653	Phf19	PHD finger protein 19	0	0.115293		0.0001	0.115293	1152.93	0.115293
500226	Wdr54	WD repeat domain 54	0.196815	0.311825		0.196815	0.311825	1.58436	0.11501
310682	Pex11b	peroxisomal biogenesis factor 11 beta	0.608616	0.7232		0.608616	0.7232	1.18827	0.114583
316406	RGD1306941	similar to CG31122-PA	0	0.114322		0.0001	0.114322	1143.22	0.114322
304278	Ptcd1	pentatricopeptide repeat domain 1	0	0.113862		0.0001	0.113862	1138.62	0.113862
293628	Chid1	chitinase domain containing 1	0.604751	0.718606		0.604751	0.718606	1.18827	0.113855
313729	Errfi1	ERBB receptor feedback inhibitor 1	0	0.113823		0.0001	0.113823	1138.23	0.113823
360518	Gfpt2	glutamine-fructose-6-phosphate transaminase 2	0	0.113443		0.0001	0.113443	1134.43	0.113443
363496	Armcx6	armadillo repeat containing, X-linked 6	0	0.113254		0.0001	0.113254	1132.54	0.113254
305861	Mudeng	MU-2/AP1M2 domain containing, death-inducing	0	0.113178		0.0001	0.113178	1131.78	0.113178
287159	Pigq	phosphatidylinositol glycan anchor biosynthesis, class Q	0	0.113028		0.0001	0.113028	1130.28	0.113028
361627	Zfp143	zinc finger protein 143	0	0.112578		0.0001	0.112578	1125.78	0.112578
497931	Pik3r5	phosphoinositide-3-kinase, regulatory subunit 5	0	0.111983		0.0001	0.111983	1119.83	0.111983
361213	Sptlc1	serine palmitoyltransferase, long chain base subunit 1	0	0.111873		0.0001	0.111873	1118.73	0.111873
360712	Morc1	MORC family CW-type zinc finger 1	0	0.111799		0.0001	0.111799	1117.99	0.111799
81513	Lig1	ligase I, DNA, ATP-dependent	0	0.111542		0.0001	0.111542	1115.42	0.111542
307842	Vac14	Vac14 homolog (S. cerevisiae)	0	0.110886		0.0001	0.110886	1108.86	0.110886
83585	Gda	guanine deaminase	0.58694	0.697442		0.58694	0.697442	1.18827	0.110502
50563	Gja5	gap junction protein, alpha 5	0	0.110095		0.0001	0.110095	1100.95	0.110095
246047	Calcoco1	calcium binding and coiled coil domain 1	0.581562	0.691052		0.581562	0.691052	1.18827	0.10949
295647	Gca	grancalcin	0	0.109174		0.0001	0.109174	1091.74	0.109174
25676	Rasa1	RAS p21 protein activator (GTPase activating protein) 1	0	0.108894		0.0001	0.108894	1088.94	0.108894
24626	Pde4b	phosphodiesterase 4B, cAMP specific	0	0.108789		0.0001	0.108789	1087.89	0.108789
287382	Mfap4	microfibrillar-associated protein 4	0.577447	0.686162		0.577447	0.686162	1.18827	0.108715
294797	Il7r	interleukin 7 receptor	0	0.10865		0.0001	0.10865	1086.5	0.10865
360468	Emp2	epithelial membrane protein 2	0	0.108441		0.0001	0.108441	1084.41	0.108441
308923	Ahi1	Abelson helper integration site 1	0	0.108062		0.0001	0.108062	1080.62	0.108062
29376	Irs2	insulin receptor substrate 2	0	0.107736		0.0001	0.107736	1077.36	0.107736
364514	Fam35a	family with sequence similarity 35, member A	0	0.107548		0.0001	0.107548	1075.48	0.107548
117255	Ptpn12	protein tyrosine phosphatase, non-receptor type 12	0	0.107175		0.0001	0.107175	1071.75	0.107175
305897	Nfatc4	nuclear factor of activated T-cells, cytoplasmic, calcineurin-dependent 4	0	0.107073		0.0001	0.107073	1070.73	0.107073
312703	Pex5	peroxisomal biogenesis factor 5	0	0.107039		0.0001	0.107039	1070.39	0.107039
25202	Gucy1b3	guanylate cyclase 1, soluble, beta 3	0	0.106402		0.0001	0.106402	1064.02	0.106402
362759	Exd2	exonuclease 3'-5' domain containing 2	0	0.106169		0.0001	0.106169	1061.69	0.106169
113922	2012-09-15	selenoprotein 15	0.5634	0.669471		0.5634	0.669471	1.18827	0.10607
25055	Lipa	lipase A, lysosomal acid, cholesterol esterase	0	0.106003		0.0001	0.106003	1060.03	0.106003
84410	Klf5	Kruppel-like factor 5	0	0.105019		0.0001	0.105019	1050.19	0.105019
83618	Rest	RE1-silencing transcription factor	0	0.10447		0.0001	0.10447	1044.7	0.10447
363228	Tmeff2	transmembrane protein with EGF-like and two follistatin-like domains 2	0	0.104373		0.0001	0.104373	1043.73	0.104373
363266	Agfg1	ArfGAP with FG repeats 1	0	0.104373		0.0001	0.104373	1043.73	0.104373
363460	Fgd1	FYVE, RhoGEF and PH domain containing 1	0	0.104085		0.0001	0.104085	1040.85	0.104085
361653	Armc5	armadillo repeat containing 5	0	0.104021		0.0001	0.104021	1040.21	0.104021
296462	Gtpbp5	GTP binding protein 5	0.549668	0.653153		0.549668	0.653153	1.18827	0.103485
306765	Zfp346	zinc finger protein 346	0	0.102917		0.0001	0.102917	1029.17	0.102917
295586	Clcn6	chloride channel 6	0	0.102699		0.0001	0.102699	1026.99	0.102699
266764	Tbkbp1	TBK1 binding protein 1	0	0.102637		0.0001	0.102637	1026.37	0.102637
312516	Gmcl1	germ cell-less homolog 1 (Drosophila)	0	0.10202		0.0001	0.10202	1020.2	0.10202
311764	Zfp217	zinc finger protein 217	0	0.101169		0.0001	0.101169	1011.69	0.101169
25544	Sele	selectin E	0	0.101139		0.0001	0.101139	1011.39	0.101139
291403	Zadh2	zinc binding alcohol dehydrogenase, domain containing 2	0	0.101139		0.0001	0.101139	1011.39	0.101139
364405	Scara3	scavenger receptor class A, member 3	0	0.101079		0.0001	0.101079	1010.79	0.101079
362015	Ampd2	adenosine monophosphate deaminase 2 (isoform L)	0	0.100928		0.0001	0.100928	1009.28	0.100928
363115	Slc9a9	solute carrier family 9 (sodium/hydrogen exchanger), isoform 9	0	0.100898		0.0001	0.100898	1008.98	0.100898
314910	Nab2	Ngfi-A binding protein 2	0	0.100838		0.0001	0.100838	1008.38	0.100838
115768	Zfp37	zinc finger protein 37	0	0.100748		0.0001	0.100748	1007.48	0.100748
365493	RGD1308127	similar to 2700078E11Rik protein	0	0.100124		0.0001	0.100124	1001.24	0.100124
25291	Anxa3	annexin A3	0	0.100065		0.0001	0.100065	1000.65	0.100065
364386	Rnf31	ring finger protein 31	0	0.100036		0.0001	0.100036	1000.36	0.100036
293098	Tmem135	transmembrane protein 135	0	0.0999475		0.0001	0.0999475	999.475	0.0999475
679693	Med12	mediator complex subunit 12	0	0.0999475		0.0001	0.0999475	999.475	0.0999475
116500	Snap29	synaptosomal-associated protein 29	0	0.0998299		0.0001	0.0998299	998.299	0.0998299
304056	Znf295	zinc finger protein 295	0	0.0997126		0.0001	0.0997126	997.126	0.0997126
192268	Gls2	glutaminase 2 (liver, mitochondrial)	0	0.0996833		0.0001	0.0996833	996.833	0.0996833
50655	Aco1	aconitase 1, soluble	0	0.0994496		0.0001	0.0994496	994.496	0.0994496
171102	Cdc25a	cell division cycle 25 homolog A (S. pombe)	0	0.0992751		0.0001	0.0992751	992.751	0.0992751
315309	Tcfcp2	transcription factor CP2	0	0.0992171		0.0001	0.0992171	992.171	0.0992171
50678	Pde3a	phosphodiesterase 3A, cGMP inhibited	0	0.0990723		0.0001	0.0990723	990.723	0.0990723
303470	Myst2	MYST histone acetyltransferase 2	0	0.0990723		0.0001	0.0990723	990.723	0.0990723
314961	Asap1	ArfGAP with SH3 domain, ankyrin repeat and PH domain 1	0	0.0988127		0.0001	0.0988127	988.127	0.0988127
303790	Smpd4	sphingomyelin phosphodiesterase 4, neutral membrane	0	0.0985545		0.0001	0.0985545	985.545	0.0985545
690195	Prima1	proline rich membrane anchor 1	0	0.0985545		0.0001	0.0985545	985.545	0.0985545
360552	Pelp1	proline, glutamate and leucine rich protein 1	0	0.0984973		0.0001	0.0984973	984.973	0.0984973
298705	Raver1	ribonucleoprotein, PTB-binding 1	0	0.0983831		0.0001	0.0983831	983.831	0.0983831
361755	Aldh18a1	aldehyde dehydrogenase 18 family, member A1	0	0.0982692		0.0001	0.0982692	982.692	0.0982692
360540	Akap10	A kinase (PRKA) anchor protein 10	0	0.0980704		0.0001	0.0980704	980.704	0.0980704
308789	Eftud1	elongation factor Tu GTP binding domain containing 1	0	0.0976472		0.0001	0.0976472	976.472	0.0976472
311257	RGD1306717	similar to hypothetical protein MGC25461	0	0.097591		0.0001	0.097591	975.91	0.097591
499264	Apob48r	apolipoprotein B48 receptor	0	0.0975069		0.0001	0.0975069	975.069	0.0975069
315996	Sema3f	sema domain, immunoglobulin domain (Ig), short basic domain, secreted, (semaphorin) 3 F	0	0.097395		0.0001	0.097395	973.95	0.097395
29504	Slc22a3	solute carrier family 22 (extraneuronal monoamine transporter), member 3	0	0.0973113		0.0001	0.0973113	973.113	0.0973113
192276	Coro7	coronin 7	0	0.0972834		0.0001	0.0972834	972.834	0.0972834
60445	Tsc1	tuberous sclerosis 1	0	0.0971998		0.0001	0.0971998	971.998	0.0971998
300992	Cacna2d2	calcium channel, voltage-dependent, alpha 2/delta subunit 2	0	0.0969222		0.0001	0.0969222	969.222	0.0969222
314879	Xpot	exportin, tRNA (nuclear export receptor for tRNAs)	0	0.0967013		0.0001	0.0967013	967.013	0.0967013
362844	Brd4	bromodomain containing 4	0	0.0964677		0.0001	0.0964677	964.677	0.0964677
116506	Calcr	calcitonin receptor	0	0.0961534		0.0001	0.0961534	961.534	0.0961534
360661	Llgl2	lethal giant larvae homolog 2 (Drosophila)	0	0.0961534		0.0001	0.0961534	961.534	0.0961534
292127	Dclre1a	DNA cross-link repair 1A, PSO2 homolog (S. cerevisiae)	0	0.0958818		0.0001	0.0958818	958.818	0.0958818
24213	Atp1a3	ATPase, Na+/K+ transporting, alpha 3 polypeptide	0	0.0953699		0.0001	0.0953699	953.699	0.0953699
24240	Cad	carbamoyl-phosphate synthetase 2, aspartate transcarbamylase, and dihydroorotase	0	0.0952495		0.0001	0.0952495	952.495	0.0952495
260326	Gpr56	G protein-coupled receptor 56	0	0.0951027		0.0001	0.0951027	951.027	0.0951027
691075	Mrpl10	mitochondrial ribosomal protein L10	0.504374	0.599332		0.504374	0.599332	1.18827	0.0949577
315311	Slc4a8	solute carrier family 4, sodium bicarbonate cotransporter, member 8	0	0.09489		0.0001	0.09489	948.9	0.09489
360672	Azi1	5-azacytidine induced 1	0	0.0942838		0.0001	0.0942838	942.838	0.0942838
361467	Lpcat1	lysophosphatidylcholine acyltransferase 1	0	0.0940747		0.0001	0.0940747	940.747	0.0940747
305468	Eif4enif1	eukaryotic translation initiation factor 4E nuclear import factor 1	0	0.0936336		0.0001	0.0936336	936.336	0.0936336
290562	Sema3g	sema domain, immunoglobulin domain (Ig), short basic domain, secreted, (semaphorin) 3G	0	0.0936077		0.0001	0.0936077	936.077	0.0936077
25059	Hk2	hexokinase 2	0	0.0934274		0.0001	0.0934274	934.274	0.0934274
287727	Dhx8	DEAH (Asp-Glu-Ala-His) box polypeptide 8	0	0.0934274		0.0001	0.0934274	934.274	0.0934274
29663	Ap1b1	adaptor-related protein complex 1, beta 1 subunit	0	0.0931453		0.0001	0.0931453	931.453	0.0931453
116728	2012-09-05	septin 5	0	0.0929922		0.0001	0.0929922	929.922	0.0929922
307579	Znf521	zinc finger protein 521	0	0.0924099		0.0001	0.0924099	924.099	0.0924099
314397	Rin3	Ras and Rab interactor 3	0	0.0923345		0.0001	0.0923345	923.345	0.0923345
309647	Brpf3	bromodomain and PHD finger containing, 3	0	0.0923094		0.0001	0.0923094	923.094	0.0923094
362384	Reep1	receptor accessory protein 1	0	0.0922341		0.0001	0.0922341	922.341	0.0922341
29622	Ralgds	ral guanine nucleotide dissociation stimulator	0	0.092134		0.0001	0.092134	921.34	0.092134
309969	Ap3b1	adaptor-related protein complex 3, beta 1 subunit	0	0.091439		0.0001	0.091439	914.39	0.091439
246254	Gpsm1	G-protein signaling modulator 1 (AGS3-like, C. elegans)	0.484827	0.576105		0.484827	0.576105	1.18827	0.0912776
301073	Hhatl	hedgehog acyltransferase-like	0.483323	0.574318		0.483323	0.574318	1.18827	0.0909944
498728	Elovl2	elongation of very long chain fatty acids (FEN1/Elo2, SUR4/Elo3, yeast)-like 2	0	0.0909734		0.0001	0.0909734	909.734	0.0909734
29579	Esyt1	extended synaptotagmin-like protein 1	0	0.0906333		0.0001	0.0906333	906.333	0.0906333
309156	Bbs1	Bardet-Biedl syndrome 1	0	0.0905124		0.0001	0.0905124	905.124	0.0905124
294313	Mtch1	mitochondrial carrier homolog 1 (C. elegans)	0.480612	0.571096		0.480612	0.571096	1.18827	0.0904841
503035	Tmem229b	transmembrane protein 229B	0	0.0900562		0.0001	0.0900562	900.562	0.0900562
313038	Phc2	polyhomeotic homolog 2 (Drosophila)	0	0.0899607		0.0001	0.0899607	899.607	0.0899607
303798	Arvcf	armadillo repeat gene deleted in velo-cardio-facial syndrome	0	0.0898654		0.0001	0.0898654	898.654	0.0898654
305471	Zfp278	zinc finger protein 278	0	0.0896755		0.0001	0.0896755	896.755	0.0896755
246776	Filip1	filamin A interacting protein 1	0	0.088947		0.0001	0.088947	889.47	0.088947
317418	Tsr2	TSR2, 20S rRNA accumulation, homolog (S. cerevisiae)	0	0.0888306		0.0001	0.0888306	888.306	0.0888306
311030	Stam2	signal transducing adaptor molecule (SH3 domain and ITAM motif) 2	0.47136	0.560102		0.47136	0.560102	1.18827	0.0887421
56081	Scaf1	SR-related CTD-associated factor 1	0	0.0885294		0.0001	0.0885294	885.294	0.0885294
366492	Epha2	Eph receptor A2	0	0.0880471		0.0001	0.0880471	880.471	0.0880471
117096	Nlgn2	neuroligin 2	0	0.0876606		0.0001	0.0876606	876.606	0.0876606
315936	Zbtb38	zinc finger and BTB domain containing 38	0	0.0869866		0.0001	0.0869866	869.866	0.0869866
361251	Elmo1	engulfment and cell motility 1	0	0.0867864		0.0001	0.0867864	867.864	0.0867864
301173	Plcl2	phospholipase C-like 2	0	0.0864548		0.0001	0.0864548	864.548	0.0864548
54260	Itpkb	inositol 1,4,5-trisphosphate 3-kinase B	0	0.0862571		0.0001	0.0862571	862.571	0.0862571
287709	Rab5c	RAB5C, member RAS oncogene family	0.456787	0.542785		0.456787	0.542785	1.18827	0.0859985
294312	Pi16	peptidase inhibitor 16	0.455572	0.541342		0.455572	0.541342	1.18827	0.0857699
116662	Ecm1	extracellular matrix protein 1	0.453643	0.53905		0.453643	0.53905	1.18827	0.0854066
192247	Sez6	seizure related 6 homolog (mouse)	0	0.0853891		0.0001	0.0853891	853.891	0.0853891
315804	Rfx7	regulatory factor X, 7	0	0.0848766		0.0001	0.0848766	848.766	0.0848766
24908	Dnajb9	DnaJ (Hsp40) homolog, subfamily B, member 9	0.447484	0.531731		0.447484	0.531731	1.18827	0.0842471
306332	Ap1m1	adaptor-related protein complex 1, mu 1 subunit	0.444928	0.528694		0.444928	0.528694	1.18827	0.0837659
171396	Sulf1	sulfatase 1	0	0.0834575		0.0001	0.0834575	834.575	0.0834575
63836	Actn4	actinin alpha 4	0.441945	0.52515		0.441945	0.52515	1.18827	0.0832043
83611	Apba3	amyloid beta (A4) precursor protein-binding, family A, member 3	0.441945	0.52515		0.441945	0.52515	1.18827	0.0832043
301345	Cnnm3	cyclin M3	0	0.0826447		0.0001	0.0826447	826.447	0.0826447
313131	Rngtt	RNA guanylyltransferase and 5'-phosphatase	0	0.0820057		0.0001	0.0820057	820.057	0.0820057
288647	Dhx37	DEAH (Asp-Glu-Ala-His) box polypeptide 37	0	0.0812597		0.0001	0.0812597	812.597	0.0812597
500034	LOC500034	similar to CG3570-PA	0	0.0810462		0.0001	0.0810462	810.462	0.0810462
303700	Usp36	ubiquitin specific peptidase 36	0	0.0806036		0.0001	0.0806036	806.036	0.0806036
306873	Rreb1	ras responsive element binding protein 1	0	0.0803175		0.0001	0.0803175	803.175	0.0803175
303547	Ezh1	enhancer of zeste homolog 1 (Drosophila)	0	0.079958		0.0001	0.079958	799.58	0.079958
296371	Pltp	phospholipid transfer protein	0.423176	0.502847		0.423176	0.502847	1.18827	0.0796707
316351	Npas2	neuronal PAS domain protein 2	0	0.079434		0.0001	0.079434	794.34	0.079434
289736	Morc2	MORC family CW-type zinc finger 2	0	0.0791377		0.0001	0.0791377	791.377	0.0791377
361532	Sirt2	sirtuin (silent mating type information regulation 2 homolog) 2 (S. cerevisiae)	0.419243	0.498173		0.419243	0.498173	1.18827	0.0789301
305171	Lin54	lin-54 homolog (C. elegans)	0	0.0786973		0.0001	0.0786973	786.973	0.0786973
309593	Gnl1	guanine nucleotide binding protein-like 1	0.417201	0.495747		0.417201	0.495747	1.18827	0.0785458
25757	Cpt1a	carnitine palmitoyltransferase 1a, liver	0	0.0784246		0.0001	0.0784246	784.246	0.0784246
314641	Pip5k1c	phosphatidylinositol-4-phosphate 5-kinase, type I, gamma	0	0.0783341		0.0001	0.0783341	783.341	0.0783341
24419	Grm6	glutamate receptor, metabotropic 6	0	0.0780639		0.0001	0.0780639	780.639	0.0780639
308995	Itgal	integrin, alpha L	0	0.077849		0.0001	0.077849	778.49	0.077849
29515	Atn1	atrophin 1	0	0.0775289		0.0001	0.0775289	775.289	0.0775289
24941	Atp7a	ATPase, Cu++ transporting, alpha polypeptide	0	0.0763603		0.0001	0.0763603	763.603	0.0763603
304315	Ttyh3	tweety homolog 3 (Drosophila)	0	0.0758823		0.0001	0.0758823	758.823	0.0758823
290669	Gatad2a	GATA zinc finger domain containing 2A	0	0.0752598		0.0001	0.0752598	752.598	0.0752598
498489	Nat12	N-acetyltransferase 12 (GCN5-related, putative)	0	0.0752431		0.0001	0.0752431	752.431	0.0752431
287521	Mnt	max binding protein	0	0.0743368		0.0001	0.0743368	743.368	0.0743368
679713	Brpf1	bromodomain and PHD finger containing, 1	0	0.0742554		0.0001	0.0742554	742.554	0.0742554
78966	Arhgef11	Rho guanine nucleotide exchange factor (GEF) 11	0	0.0740449		0.0001	0.0740449	740.449	0.0740449
499624	Tsc22d2	TSC22 domain family, member 2	0	0.0737873		0.0001	0.0737873	737.873	0.0737873
64508	Adcy3	adenylate cyclase 3	0	0.0736113		0.0001	0.0736113	736.113	0.0736113
364837	Gypc	glycophorin C (Gerbich blood group)	0.390758	0.464325		0.390758	0.464325	1.18827	0.0735673
298517	Mrps15	mitochondrial ribosomal protein S15	0.389514	0.462848		0.389514	0.462848	1.18827	0.0733333
313166	Nfx1	nuclear transcription factor, X-box binding 1	0	0.0732934		0.0001	0.0732934	732.934	0.0732934
363630	Kdm6b	lysine (K)-specific demethylase 6B	0	0.0725415		0.0001	0.0725415	725.415	0.0725415
84424	Tle3	transducin-like enhancer of split 3 (E(sp1) homolog, Drosophila)	0	0.0711725		0.0001	0.0711725	711.725	0.0711725
688581	Elmod2	ELMO/CED-12 domain containing 2	0	0.0711576		0.0001	0.0711576	711.576	0.0711576
296762	Phtf2	putative homeodomain transcription factor 2	0	0.0710384		0.0001	0.0710384	710.384	0.0710384
304670	Tnpo2	transportin 2	0	0.0706099		0.0001	0.0706099	706.099	0.0706099
309447	Ldb1	LIM domain binding 1	0.374697	0.44524		0.374697	0.44524	1.18827	0.0705436
24825	Tf	transferrin	0.373879	0.444269		0.373879	0.444269	1.18827	0.0703897
314619	Sbno2	strawberry notch homolog 2 (Drosophila)	0	0.0703465		0.0001	0.0703465	703.465	0.0703465
362364	Tril	TLR4 interactor with leucine-rich repeats	0	0.0700416		0.0001	0.0700416	700.416	0.0700416
81005	Nptxr	neuronal pentraxin receptor	0	0.0699118		0.0001	0.0699118	699.118	0.0699118
246295	LOC246295	glycine-, glutamate-, thienylcyclohexylpiperidine-binding protein	0	0.0692556		0.0001	0.0692556	692.556	0.0692556
366909	Slc26a10	solute carrier family 26, member 10	0.367782	0.437024		0.367782	0.437024	1.18827	0.0692417
299356	RGD1304563	similar to RIKEN cDNA 4831426I19	0	0.0690022		0.0001	0.0690022	690.022	0.0690022
299002	G2e3	G2/M-phase specific E3 ubiquitin ligase	0	0.0685423		0.0001	0.0685423	685.423	0.0685423
363425	Cav2	caveolin 2	0	0.0685147		0.0001	0.0685147	685.147	0.0685147
300095	Srebf2	sterol regulatory element binding transcription factor 2	0	0.0678436		0.0001	0.0678436	678.436	0.0678436
292750	Plekhg2	pleckstrin homology domain containing, family G (with RhoGef domain) member 2	0	0.0677353		0.0001	0.0677353	677.353	0.0677353
29428	Cugbp2	CUG triplet repeat, RNA binding protein 2	0.357353	0.424631		0.357353	0.424631	1.18827	0.0672782
363235	Als2	amyotrophic lateral sclerosis 2 (juvenile) homolog (human)	0	0.0669735		0.0001	0.0669735	669.735	0.0669735
293649	Lrp5	low density lipoprotein receptor-related protein 5	0	0.0667365		0.0001	0.0667365	667.365	0.0667365
361634	Cp110	CP110 protein	0	0.0662286		0.0001	0.0662286	662.286	0.0662286
29477	Mapt	microtubule-associated protein tau	0	0.0661383		0.0001	0.0661383	661.383	0.0661383
309060	Fam53b	family with sequence similarity 53, member B	0	0.0661125		0.0001	0.0661125	661.125	0.0661125
192362	Lamc2	laminin, gamma 2	0	0.0658177		0.0001	0.0658177	658.177	0.0658177
296603	Vav2	vav 2 guanine nucleotide exchange factor	0	0.0657284		0.0001	0.0657284	657.284	0.0657284
116780	Pcdha3	protocadherin alpha 3	0	0.0649487		0.0001	0.0649487	649.487	0.0649487
362377	Herc3	hect domain and RLD 3	0	0.064899		0.0001	0.064899	648.99	0.064899
245709	Exoc8	exocyst complex component 8	0.344426	0.40927		0.344426	0.40927	1.18827	0.0648445
116781	Pcdha8	protocadherin alpha 8	0	0.0646887		0.0001	0.0646887	646.887	0.0646887
116742	Pcdha13	protocadherin alpha 13	0	0.0646394		0.0001	0.0646394	646.394	0.0646394
313929	Ncoa1	nuclear receptor coactivator 1	0	0.0641629		0.0001	0.0641629	641.629	0.0641629
362591	Mtf1	metal-regulatory transcription factor 1	0	0.0640418		0.0001	0.0640418	640.418	0.0640418
305967	Kif13b	kinesin family member 13B	0	0.0639935		0.0001	0.0639935	639.935	0.0639935
252917	Nr1d1	nuclear receptor subfamily 1, group D, member 1	0.336184	0.399476		0.336184	0.399476	1.18827	0.0632927
304193	Arhgef18	rho/rac guanine nucleotide exchange factor (GEF) 18	0	0.0631013		0.0001	0.0631013	631.013	0.0631013
313819	Mast2	microtubule associated serine/threonine kinase 2	0	0.0628675		0.0001	0.0628675	628.675	0.0628675
502225	Lrrc14b	leucine rich repeat containing 14B	0.332789	0.395443		0.332789	0.395443	1.18827	0.0626537
316561	Sphkap	SPHK1 interactor, AKAP domain containing	0	0.0625893		0.0001	0.0625893	625.893	0.0625893
311647	Prex1	phosphatidylinositol-3,4,5-trisphosphate-dependent Rac exchange factor 1	0	0.0624166		0.0001	0.0624166	624.166	0.0624166
171070	Ptpn21	protein tyrosine phosphatase, non-receptor type 21	0	0.0618931		0.0001	0.0618931	618.931	0.0618931
311355	Hisppd2a	histidine acid phosphatase domain containing 2A	0	0.0618818		0.0001	0.0618818	618.818	0.0618818
315879	Adamts7	ADAM metallopeptidase with thrombospondin type 1 motif, 7	0	0.0601491		0.0001	0.0601491	601.491	0.0601491
24855	Tsc2	tuberous sclerosis 2	0	0.0600427		0.0001	0.0600427	600.427	0.0600427
315880	Tbc1d2b	TBC1 domain family, member 2B	0	0.059485		0.0001	0.059485	594.85	0.059485
305438	Sorcs2	sortilin-related VPS10 domain containing receptor 2	0	0.0594018		0.0001	0.0594018	594.018	0.0594018
25672	Nr3c2	nuclear receptor subfamily 3, group C, member 2	0	0.0593083		0.0001	0.0593083	593.083	0.0593083
287173	Bod1	biorientation of chromosomes in cell division 1	0.312863	0.371765		0.312863	0.371765	1.18827	0.0589022
296380	Arfgef2	ADP-ribosylation factor guanine nucleotide-exchange factor 2 (brefeldin A-inhibited)	0	0.0588558		0.0001	0.0588558	588.558	0.0588558
362162	Arfgap2	ADP-ribosylation factor GTPase activating protein 2	0.31037	0.368803		0.31037	0.368803	1.18827	0.0584329
140592	Ppfia4	protein tyrosine phosphatase, receptor type, f polypeptide (PTPRF), interacting protein (liprin), alpha 4	0	0.058001		0.0001	0.058001	580.01	0.058001
299194	Ptgr2	prostaglandin reductase 2	0.306266	0.363926		0.306266	0.363926	1.18827	0.0576602
313977	Lpin1	lipin 1	0.303231	0.36032		0.303231	0.36032	1.18827	0.0570889
83581	Polr1a	polymerase (RNA) I polypeptide A	0	0.0565044		0.0001	0.0565044	565.044	0.0565044
310658	Pogz	pogo transposable element with ZNF domain	0	0.0559825		0.0001	0.0559825	559.825	0.0559825
303342	Ssh2	slingshot homolog 2 (Drosophila)	0	0.0558903		0.0001	0.0558903	558.903	0.0558903
362335	Nup205	nucleoporin 205	0	0.0544818		0.0001	0.0544818	544.818	0.0544818
116698	Trim28	tripartite motif-containing 28	0.288529	0.34285		0.288529	0.34285	1.18827	0.0543209
361646	LOC361646	similar to K04F10.2	0	0.0535703		0.0001	0.0535703	535.703	0.0535703
24716	Ret	ret proto-oncogene	0	0.0534438		0.0001	0.0534438	534.438	0.0534438
308899	Mrvi1	murine retrovirus integration site 1 homolog	0	0.0520027		0.0001	0.0520027	520.027	0.0520027
296634	Nup214	nucleoporin 214	0	0.0517964		0.0001	0.0517964	517.964	0.0517964
25196	Inhbb	inhibin beta-B	0.273693	0.32522		0.273693	0.32522	1.18827	0.0515277
287871	Rptor	regulatory associated protein of MTOR, complex 1	0	0.0506675		0.0001	0.0506675	506.675	0.0506675
94172	Slc27a1	solute carrier family 27 (fatty acid transporter), member 1	0.268884	0.319506		0.268884	0.319506	1.18827	0.0506223
310178	Myo10	myosin X	0	0.049464		0.0001	0.049464	494.64	0.049464
316524	Znf142	zinc finger protein 142	0	0.0481654		0.0001	0.0481654	481.654	0.0481654
303373	Unc45b	unc-45 homolog B (C. elegans)	0.25323	0.300906		0.25323	0.300906	1.18827	0.0476753
100188944	Pnkd	paroxysmal nonkinesiogenic dyskinesia	0.250785	0.298		0.250785	0.298	1.18827	0.0472149
309499	Myof	myoferlin	0	0.0469138		0.0001	0.0469138	469.138	0.0469138
308787	Adamtsl3	ADAMTS-like 3	0	0.0467008		0.0001	0.0467008	467.008	0.0467008
257645	Itgb5	integrin, beta 5	0.244628	0.290684		0.244628	0.290684	1.18827	0.0460557
499337	Dock8	dedicator of cytokinesis 8	0	0.0452864		0.0001	0.0452864	452.864	0.0452864
84014	Ralbp1	ralA binding protein 1	0.238966	0.283956		0.238966	0.283956	1.18827	0.0449897
308519	Dpy19l3	dpy-19-like 3 (C. elegans)	0	0.0446021		0.0001	0.0446021	446.021	0.0446021
301033	Lrrc2	leucine rich repeat containing 2	2.39462	2.43896		2.39462	2.43896	1.01852	0.0443382
360820	Pxn	paxillin	0.230979	0.274465		0.230979	0.274465	1.18827	0.043486
680229	Sgcb	sarcoglycan, beta (dystrophin-associated glycoprotein)	0.230917	0.274391		0.230917	0.274391	1.18827	0.0434743
29501	Slc12a4	solute carrier family 12 (potassium/chloride transporters), member 4	0.230482	0.273874		0.230482	0.273874	1.18827	0.0433925
114862	Cacna1h	calcium channel, voltage-dependent, T type, alpha 1H subunit	0	0.0431231		0.0001	0.0431231	431.231	0.0431231
64830	Unc13b	unc-13 homolog B (C. elegans)	0	0.0431121		0.0001	0.0431121	431.121	0.0431121
362894	R3hdm2	R3H domain containing 2	0.228759	0.271827		0.228759	0.271827	1.18827	0.0430681
116600	Cacnb2	calcium channel, voltage-dependent, beta 2 subunit	0.220178	0.26163		0.220178	0.26163	1.18827	0.0414525
303693	Mgat5b	mannosyl (alpha-1,6-)-glycoprotein beta-1,6-N-acetyl-glucosaminyltransferase, isozyme B	0.21711	0.257985		0.21711	0.257985	1.18827	0.0408749
287422	Per1	period homolog 1 (Drosophila)	0.214179	0.254503		0.214179	0.254503	1.18827	0.0403232
290614	Cherp	calcium homeostasis endoplasmic reticulum protein	0.209827	0.24933		0.209827	0.24933	1.18827	0.0395037
296954	Tnpo3	transportin 3	0.206092	0.244893		0.206092	0.244893	1.18827	0.0388007
316611	Agap1	ArfGAP with GTPase domain, ankyrin repeat and PH domain 1	0.197906	0.235165		0.197906	0.235165	1.18827	0.0372594
317399	Ddx21	DEAD (Asp-Glu-Ala-Asp) box polypeptide 21	0.195602	0.232428		0.195602	0.232428	1.18827	0.0368256
308666	Cyfip1	cytoplasmic FMR1 interacting protein 1	0.195334	0.23211		0.195334	0.23211	1.18827	0.0367753
25496	Notch1	Notch homolog 1, translocation-associated (Drosophila)	0	0.0367022		0.0001	0.0367022	367.022	0.0367022
259237	Dock9	dedicator of cytokinesis 9	0	0.0362514		0.0001	0.0362514	362.514	0.0362514
64532	Adcy5	adenylate cyclase 5	0.176687	0.209952		0.176687	0.209952	1.18827	0.0332646
304474	Pitpnm2	phosphatidylinositol transfer protein, membrane-associated 2	0.133333	0.158436		0.133333	0.158436	1.18827	0.0251024
81738	Nup98	nucleoporin 98	0.129937	0.1544		0.129937	0.1544	1.18827	0.024463
309544	Rbm20	RNA binding motif protein 20	0.128245	0.152389		0.128245	0.152389	1.18827	0.0241444
192154	Hip1	huntingtin interacting protein 1	0.116178	0.138051		0.116178	0.138051	1.18827	0.0218727
114633	Plce1	phospholipase C, epsilon 1	0.103096	0.122505		0.103096	0.122505	1.18827	0.0194097
306562	Tacc1	transforming, acidic coiled-coil containing protein 1	0.224445	0.222251		0.224445	0.222251	0.990224	-0.00219426
306600	Atp11a	ATPase, class VI, type 11A	0.229771	0.227525		0.229771	0.227525	0.990224	-0.00224633
314251	Sptb	spectrin, beta, erythrocytic	0.252261	0.249795		0.252261	0.249795	0.990224	-0.0024662
25507	Pcsk6	proprotein convertase subtilisin/kexin type 6	0.457274	0.452804		0.457274	0.452804	0.990224	-0.00447048
83518	Aplnr	apelin receptor	0.470067	0.465471		0.470067	0.465471	0.990224	-0.00459554
498030	Anapc11	anaphase promoting complex subunit 11	0.52109	0.515995		0.52109	0.515995	0.990224	-0.00509436
293060	Btbd1	BTB (POZ) domain containing 1	0.570148	0.564574		0.570148	0.564574	0.990224	-0.00557397
315191	Fbln1	fibulin 1	0.614949	0.608937		0.614949	0.608937	0.990224	-0.00601197
294010	Actr1a	ARP1 actin-related protein 1 homolog A, centractin alpha (yeast)	0.619394	0.613339		0.619394	0.613339	0.990224	-0.00605542
60447	Clock	clock homolog (mouse)	0.661213	0.654749		0.661213	0.654749	0.990224	-0.00646426
362277	Rnf114	ring finger protein 114	0.801245	0.793412		0.801245	0.793412	0.990224	-0.00783326
25334	Bhlha15	basic helix-loop-helix family, member a15	0.972957	0.963445		0.972957	0.963445	0.990224	-0.00951198
310341	Fat4	FAT tumor suppressor homolog 4 (Drosophila)	0.0533382	0.0422534		0.0533382	0.0422534	0.792179	-0.0110848
24650	Pkd1	polycystic kidney disease 1 homolog (human)	0.186114	0.172008		0.186114	0.172008	0.924209	-0.0141058
56064	Nptn	neuroplastin	1.46297	1.44866		1.46297	1.44866	0.990224	-0.0143025
298552	Tmem50a	transmembrane protein 50A	1.68191	1.66546		1.68191	1.66546	0.990224	-0.0164429
24818	Tcp1	t-complex 1	1.87205	1.85375		1.87205	1.85375	0.990224	-0.0183019
59317	Epb41l1	erythrocyte membrane protein band 4.1-like 1	0.0906039	0.0717745		0.0906039	0.0717745	0.792179	-0.0188294
24205	Apc	adenomatous polyposis coli	0.0998522	0.0791008		0.0998522	0.0791008	0.792179	-0.0207514
65034	Pdzd2	PDZ domain containing 2	0.10947	0.0867199		0.10947	0.0867199	0.792179	-0.0227502
294362	Cisd1	CDGSH iron sulfur domain 1	2.33496	2.31214		2.33496	2.31214	0.990224	-0.0228275
56761	Notch3	Notch homolog 3 (Drosophila)	0.117179	0.0928269		0.117179	0.0928269	0.792179	-0.0243523
293038	Znf592	zinc finger protein 592	0.118886	0.0941791		0.118886	0.0941791	0.792179	-0.0247071
360570	Myo18a	myosin XVIIIa	0.124139	0.0983403		0.124139	0.0983403	0.792179	-0.0257987
289197	Mgst3	microsomal glutathione S-transferase 3	2.86121	2.83324		2.86121	2.83324	0.990224	-0.0279722
689688	Atg2a	ATG2 autophagy related 2 homolog A (S. cerevisiae)	0.135163	0.107073		0.135163	0.107073	0.792179	-0.0280897
314981	Col14a1	collagen, type XIV, alpha 1	0.135784	0.107565		0.135784	0.107565	0.792179	-0.0282187
24831	Thrb	thyroid hormone receptor beta	0.140044	0.11094		0.140044	0.11094	0.792179	-0.0291042
361004	RGD1309414	similar to KIAA0913 protein	0.142206	0.112652		0.142206	0.112652	0.792179	-0.0295534
294324	Agpat3	1-acylglycerol-3-phosphate O-acyltransferase 3	0.142751	0.113084		0.142751	0.113084	0.792179	-0.0296666
81743	Pde2a	phosphodiesterase 2A, cGMP-stimulated	0.143708	0.113843		0.143708	0.113843	0.792179	-0.0298656
311415	Zc3h6	zinc finger CCCH type containing 6	0.160956	0.127506		0.160956	0.127506	0.792179	-0.0334501
245925	Phrf1	PHD and ring finger domains 1	0.164132	0.130022		0.164132	0.130022	0.792179	-0.03411
309760	Mypn	myopalladin	0.174244	0.138032		0.174244	0.138032	0.792179	-0.0362116
365703	Zfr	zinc finger RNA binding protein	0.174991	0.138624		0.174991	0.138624	0.792179	-0.0363669
303678	Caskin2	cask-interacting protein 2	0.175637	0.139136		0.175637	0.139136	0.792179	-0.036501
291635	Pcdhga7	protocadherin gamma subfamily A, 7	0.18221	0.144343		0.18221	0.144343	0.792179	-0.037867
291637	Pcdhga5	protocadherin gamma subfamily A, 5	0.183301	0.145207		0.183301	0.145207	0.792179	-0.0380938
252895	Pcdhga9	protocadherin gamma subfamily A, 9	0.18334	0.145238		0.18334	0.145238	0.792179	-0.0381019
364844	Pcdhgb7	protocadherin gamma subfamily B, 7	0.183773	0.145581		0.183773	0.145581	0.792179	-0.0381918
498846	Pcdhga2	protocadherin gamma subfamily A, 2	0.183891	0.145675		0.183891	0.145675	0.792179	-0.0382164
364845	Pcdhgb8	protocadherin gamma subfamily B, 8	0.184049	0.1458		0.184049	0.1458	0.792179	-0.0382492
498847	Pcdhga3	protocadherin gamma subfamily A, 3	0.184128	0.145862		0.184128	0.145862	0.792179	-0.0382657
364843	Pcdhga8	protocadherin gamma subfamily A, 8	0.185042	0.146587		0.185042	0.146587	0.792179	-0.0384557
498849	Pcdhga10	protocadherin gamma subfamily A, 10	0.185042	0.146587		0.185042	0.146587	0.792179	-0.0384557
252897	Pcdhga11	protocadherin gamma subfamily A, 11	0.185082	0.146618		0.185082	0.146618	0.792179	-0.038464
94188	Zfp423	zinc finger protein 423	0.190429	0.150854		0.190429	0.150854	0.792179	-0.0395752
553129	Pcdhga1	protocadherin gamma subfamily A, 1	0.190853	0.15119		0.190853	0.15119	0.792179	-0.0396634
287462	Camta2	calmodulin binding transcription activator 2	0.19309	0.152962		0.19309	0.152962	0.792179	-0.0401281
362199	Vps39	vacuolar protein sorting 39 homolog (S. cerevisiae)	0.195379	0.154775		0.195379	0.154775	0.792179	-0.0406039
79252	Adamts1	ADAM metallopeptidase with thrombospondin type 1 motif, 1	0.196049	0.155306		0.196049	0.155306	0.792179	-0.0407432
64553	Akap6	A kinase (PRKA) anchor protein 6	0.196274	0.155484		0.196274	0.155484	0.792179	-0.0407899
25715	Slc11a2	solute carrier family 11 (proton-coupled divalent metal ion transporters), member 2	0.198364	0.15714		0.198364	0.15714	0.792179	-0.0412242
288471	Trrap	transformation/transcription domain-associated protein	0.068445	0.0271104		0.068445	0.0271104	0.396089	-0.0413347
64666	Taok2	TAO kinase 2	0.200124	0.158534		0.200124	0.158534	0.792179	-0.04159
24948	Fmr1	fragile X mental retardation 1	0.204567	0.162054		0.204567	0.162054	0.792179	-0.0425134
29362	Tef	thyrotrophic embryonic factor	0.205746	0.162988		0.205746	0.162988	0.792179	-0.0427583
300018	Lynx1	Ly6/neurotoxin 1	0.209008	0.165572		0.209008	0.165572	0.792179	-0.0434362
311183	Fnbp4	formin binding protein 4	0.209519	0.165976		0.209519	0.165976	0.792179	-0.0435424
246279	Zfp180	zinc finger protein 180	4.50263	4.45861		4.50263	4.45861	0.990224	-0.0440193
315059	Trappc9	trafficking protein particle complex 9	0.215093	0.170392		0.215093	0.170392	0.792179	-0.0447009
295324	Ttf2	transcription termination factor, RNA polymerase II	0.217716	0.17247		0.217716	0.17247	0.792179	-0.0452461
361293	Riok3	RIO kinase 3 (yeast)	0.222985	0.176644		0.222985	0.176644	0.792179	-0.046341
83720	Fat1	FAT tumor suppressor homolog 1 (Drosophila)	0.116241	0.069063		0.116241	0.069063	0.594134	-0.0471784
299604	Polrmt	polymerase (RNA) mitochondrial (DNA directed)	0.22882	0.181267		0.22882	0.181267	0.792179	-0.0475537
58838	Sh2b3	SH2B adaptor protein 3	0.232168	0.183919		0.232168	0.183919	0.792179	-0.0482494
85268	Hrh3	histamine receptor H3	0.0810491	0.0321027		0.0810491	0.0321027	0.396089	-0.0489464
310999	Plekhg5	pleckstrin homology domain containing, family G (with RhoGef domain) member 5	0.647719	0.598627		0.647719	0.598627	0.924209	-0.0490914
24918	Stat5a	signal transducer and activator of transcription 5A	0.237115	0.187837		0.237115	0.187837	0.792179	-0.0492774
362170	Api5	apoptosis inhibitor 5	0.238037	0.188568		0.238037	0.188568	0.792179	-0.049469
81821	Dgkz	diacylglycerol kinase zeta	0.241253	0.191116		0.241253	0.191116	0.792179	-0.0501375
29424	Htt	huntingtin	0.0832377	0.0329696		0.0832377	0.0329696	0.396089	-0.0502681
60443	Epn2	epsin 2	0.242688	0.192252		0.242688	0.192252	0.792179	-0.0504357
25237	Acvrl1	activin A receptor type II-like 1	0.244558	0.193734		0.244558	0.193734	0.792179	-0.0508243
56768	Pclo	piccolo (presynaptic cytomatrix protein)	0.0529526	0		0.0529526	0.0001	0.00188848	-0.0529526
289734	Smtn	smoothelin	0.259127	0.205275		0.259127	0.205275	0.792179	-0.053852
362339	Creb3l2	cAMP responsive element binding protein 3-like 2	0.260545	0.206398		0.260545	0.206398	0.792179	-0.0541467
313865	Thada	thyroid adenoma associated	0.498941	0.444657		0.498941	0.444657	0.891201	-0.0542842
25439	F2r	coagulation factor II (thrombin) receptor	0.261818	0.207407		0.261818	0.207407	0.792179	-0.0544114
301337	Plekhb2	pleckstrin homology domain containing, family B (evectins) member 2	0.26238	0.207852		0.26238	0.207852	0.792179	-0.054528
366964	Tcf20	transcription factor 20	0.26359	0.208811		0.26359	0.208811	0.792179	-0.0547796
171126	Ap3m1	adaptor-related protein complex 3, mu 1 subunit	0.271181	0.214824		0.271181	0.214824	0.792179	-0.0563571
498160	Zkscan1	zinc finger with KRAB and SCAN domains 1	0.272648	0.215986		0.272648	0.215986	0.792179	-0.0566619
362111	Sh2d3c	SH2 domain containing 3C	0.27904	0.22105		0.27904	0.22105	0.792179	-0.0579904
360801	Ncor2	nuclear receptor co-repressor 2	0.0999221	0.0395781		0.0999221	0.0395781	0.396089	-0.060344
294809	Adamts12	ADAM metallopeptidase with thrombospondin type 1 motif, 12	0.0999687	0.0395966		0.0999687	0.0395966	0.396089	-0.0603722
25235	Ghr	growth hormone receptor	0.291473	0.230899		0.291473	0.230899	0.792179	-0.0605743
303351	Rhot1	ras homolog gene family, member T1	0.293671	0.23264		0.293671	0.23264	0.792179	-0.061031
305164	Wdfy3	WD repeat and FYVE domain containing 3	0.0611745	0		0.0611745	0.0001	0.00163467	-0.0611745
362672	Lrrc47	leucine rich repeat containing 47	0.296209	0.23465		0.296209	0.23465	0.792179	-0.0615584
362374	Ecop	EGFR-coamplified and overexpressed protein	0.297236	0.235464		0.297236	0.235464	0.792179	-0.0617719
360546	Efnb3	ephrin B3	0.818204	0.756191		0.818204	0.756191	0.924209	-0.0620127
56777	Adam1a	a disintegrin and metallopeptidase domain 1a	0.299522	0.237275		0.299522	0.237275	0.792179	-0.0622469
362711	Tmem214	transmembrane protein 214	0.300889	0.238358		0.300889	0.238358	0.792179	-0.0625311
24239	Cacna1c	calcium channel, voltage-dependent, L type, alpha 1C subunit	0.103782	0.0411071		0.103782	0.0411071	0.396089	-0.0626753
500941	MGC105560	similar to Hypothetical protein BC014729	0.304849	0.241495		0.304849	0.241495	0.792179	-0.0633541
313255	Dfnb31	deafness, autosomal recessive 31	0.31037	0.245869		0.31037	0.245869	0.792179	-0.0645014
83471	Prep	prolyl endopeptidase	0.312863	0.247843		0.312863	0.247843	0.792179	-0.0650195
315158	Zc3h7b	zinc finger CCCH-type containing 7B	0.31355	0.248388		0.31355	0.248388	0.792179	-0.0651623
289486	Fras1	Fraser syndrome 1 homolog (human)	0.0652105	0		0.0652105	0.0001	0.00153349	-0.0652105
29344	Zfp36l1	zinc finger protein 36, C3H type-like 1	0.320948	0.254248		0.320948	0.254248	0.792179	-0.0666998
25717	Tgfb3	transforming growth factor, beta 3	0.327198	0.259199		0.327198	0.259199	0.792179	-0.0679987
282843	Sorbs3	sorbin and SH3 domain containing 3	0.329843	0.261295		0.329843	0.261295	0.792179	-0.0685483
303792	Klhl22	kelch-like 22 (Drosophila)	0.334478	0.264966		0.334478	0.264966	0.792179	-0.0695115
311796	Cobra1	cofactor of BRCA1	0.336712	0.266736		0.336712	0.266736	0.792179	-0.0699758
307288	Gramd3	GRAM domain containing 3	0.338307	0.268		0.338307	0.268	0.792179	-0.0703073
365298	Alpk3	alpha-kinase 3	0.339043	0.268583		0.339043	0.268583	0.792179	-0.0704603
690911	LOC690911	similar to Msx2-interacting protein (SPEN homolog) (SMART/HDAC1-associated repressor protein)	0.0721931	0		0.0721931	0.0001	0.00138517	-0.0721931
361613	Ppme1	protein phosphatase methylesterase 1	0.351778	0.278671		0.351778	0.278671	0.792179	-0.0731069
310375	Zfp131	zinc finger protein 131	0.353228	0.27982		0.353228	0.27982	0.792179	-0.0734083
311358	Serinc4	serine incorporator 4	0.353666	0.280166		0.353666	0.280166	0.792179	-0.0734992
303599	Tanc2	tetratricopeptide repeat, ankyrin repeat and coiled-coil containing 2	0.122018	0.04833		0.122018	0.04833	0.396089	-0.0736879
65274	Nup62	nucleoporin 62	0.361575	0.286432		0.361575	0.286432	0.792179	-0.0751428
294948	Armc1	armadillo repeat containing 1	0.362492	0.287159		0.362492	0.287159	0.792179	-0.0753335
367039	Dock6	dedicator of cytokinesis 6	0.126075	0.049937		0.126075	0.049937	0.396089	-0.076138
299507	Asnsd1	asparagine synthetase domain containing 1	0.367152	0.29085		0.367152	0.29085	0.792179	-0.0763018
288333	Gbe1	glucan (1,4-alpha-), branching enzyme 1	0.373391	0.295792		0.373391	0.295792	0.792179	-0.0775985
287069	Trap1	TNF receptor-associated protein 1	0.383243	0.303597		0.383243	0.303597	0.792179	-0.079646
310811	Palmd	palmdelphin	0.383586	0.303869		0.383586	0.303869	0.792179	-0.0797173
310392	Slc7a11	solute carrier family 7 (cationic amino acid transporter, y+ system), member 11	0.385398	0.305304		0.385398	0.305304	0.792179	-0.0800938
192126	Dab2ip	DAB2 interacting protein	0.132673	0.0525502		0.132673	0.0525502	0.396089	-0.0801223
114102	Cdh23	cadherin 23 (otocadherin)	0.0802145	0		0.0802145	0.0001	0.00124666	-0.0802145
313494	Tln1	talin 1	0.198203	0.117759		0.198203	0.117759	0.594134	-0.0804439
81678	Itpr2	inositol 1,4,5-triphosphate receptor, type 2	0.0815116	0		0.0815116	0.0001	0.00122682	-0.0815116
680409	Prodh	proline dehydrogenase	0.392728	0.311111		0.392728	0.311111	0.792179	-0.0816171
29143	Grn	granulin	0.395446	0.313264		0.395446	0.313264	0.792179	-0.0821821
85419	Lyst	lysosomal trafficking regulator	0.0823498	0		0.0823498	0.0001	0.00121433	-0.0823498
361833	Ank3	ankyrin 3, node of Ranvier	0.0833429	0		0.0833429	0.0001	0.00119986	-0.0833429
304813	Ppp1r12b	protein phosphatase 1, regulatory (inhibitor) subunit 12B	0.206043	0.122417		0.206043	0.122417	0.594134	-0.0836257
360977	Tbrg4	transforming growth factor beta regulator 4	0.402694	0.319005		0.402694	0.319005	0.792179	-0.0836882
299147	Ppp2r5e	protein phosphatase 2, regulatory subunit B', epsilon isoform	0.138729	0.0549493		0.138729	0.0549493	0.396089	-0.0837802
289392	Plxna2	plexin A2	0.0840047	0		0.0840047	0.0001	0.00119041	-0.0840047
296410	RGD1311072	similar to 2410001C21Rik protein	0.404977	0.320814		0.404977	0.320814	0.792179	-0.0841628
25560	Abcc9	ATP-binding cassette, subfamily C (CFTR/MRP), member 9	0.406193	0.321778		0.406193	0.321778	0.792179	-0.0844155
309532	Atad1	ATPase family, AAA domain containing 1	1.11531	1.03078		1.11531	1.03078	0.924209	-0.084531
691209	Slc12a6	solute carrier family 12, member 6	0.14032	0.0555791		0.14032	0.0555791	0.396089	-0.0847405
295446	Tbck	TBC1 domain containing kinase	0.141128	0.0558995		0.141128	0.0558995	0.396089	-0.0852289
362265	Ift52	intraflagellar transport 52 homolog (Chlamydomonas)	0.410998	0.325584		0.410998	0.325584	0.792179	-0.0854141
81651	Cspg4	chondroitin sulfate proteoglycan 4	0.212296	0.126132		0.212296	0.126132	0.594134	-0.0861636
299138	Six4	SIX homeobox 4	0.14354	0.0568545		0.14354	0.0568545	0.396089	-0.0866851
291234	Mki67	antigen identified by monoclonal antibody Ki-67	0.086734	0		0.086734	0.0001	0.00115295	-0.086734
294336	Pcbp3	poly(rC) binding protein 3	0.417608	0.33082		0.417608	0.33082	0.792179	-0.0867878
309912	Rtn4ip1	reticulon 4 interacting protein 1	0.418016	0.331143		0.418016	0.331143	0.792179	-0.0868724
311865	Ptges2	prostaglandin E synthase 2	0.419243	0.332115		0.419243	0.332115	0.792179	-0.0871274
303607	Ddx42	DEAD (Asp-Glu-Ala-Asp) box polypeptide 42	0.421304	0.333748		0.421304	0.333748	0.792179	-0.0875558
301436	Kctd18	potassium channel tetramerisation domain containing 18	0.145218	0.0575193		0.145218	0.0575193	0.396089	-0.0876987
373542	Stk25	serine/threonine kinase 25 (STE20 homolog, yeast)	0.427611	0.338744		0.427611	0.338744	0.792179	-0.0888665
311055	Tanc1	tetratricopeptide repeat, ankyrin repeat and coiled-coil containing 1	0.147264	0.0583299		0.147264	0.0583299	0.396089	-0.0889346
29602	Ptgfrn	prostaglandin F2 receptor negative regulator	0.148156	0.0586829		0.148156	0.0586829	0.396089	-0.0894727
309804	Cdc2l6	cell division cycle 2-like 6 (CDK8-like)	0.148361	0.0587641		0.148361	0.0587641	0.396089	-0.0895966
292406	Thbs2	thrombospondin 2	0.149604	0.0592566		0.149604	0.0592566	0.396089	-0.0903474
305482	Mtmr3	myotubularin related protein 3	0.150128	0.0594642		0.150128	0.0594642	0.396089	-0.090664
363442	Fundc1	FUN14 domain containing 1	0.436764	0.345996		0.436764	0.345996	0.792179	-0.0907689
84348	Cxcr7	chemokine (C-X-C motif) receptor 7	0.442173	0.35028		0.442173	0.35028	0.792179	-0.0918929
25337	Nfyc	nuclear transcription factor-Y gamma	0.44263	0.350642		0.44263	0.350642	0.792179	-0.0919879
78956	Scn9a	sodium channel, voltage-gated, type IX, alpha	0.0921531	0		0.0921531	0.0001	0.00108515	-0.0921531
363291	Thap4	THAP domain containing 4	0.444236	0.351915		0.444236	0.351915	0.792179	-0.0923217
58851	Nr1h2	nuclear receptor subfamily 1, group H, member 2	0.447718	0.354673		0.447718	0.354673	0.792179	-0.0930452
24170	Add1	adducin 1 (alpha)	0.450779	0.357098		0.450779	0.357098	0.792179	-0.0936815
170902	Zfp347	zinc finger protein 347	0.0937357	0		0.0937357	0.0001	0.00106683	-0.0937357
314273	Dcaf5	DDB1 and CUL4 associated factor 5	0.155891	0.0617467		0.155891	0.0617467	0.396089	-0.0941441
291967	Zdhhc1	zinc finger, DHHC-type containing 1	0.454365	0.359938		0.454365	0.359938	0.792179	-0.0944266
301081	Zdhhc3	zinc finger, DHHC-type containing 3	0.455815	0.361087		0.455815	0.361087	0.792179	-0.0947279
688813	Dda1	DET1 and DDB1 associated 1	0.455815	0.361087		0.455815	0.361087	0.792179	-0.0947279
312638	Creld1	cysteine-rich with EGF-like domains 1	0.456543	0.361664		0.456543	0.361664	0.792179	-0.0948793
83727	Fbn1	fibrillin 1	0.0958322	0		0.0958322	0.0001	0.00104349	-0.0958322
295238	Dap3	death associated protein 3	0.461958	0.365953		0.461958	0.365953	0.792179	-0.0960046
501103	Slc35b2	solute carrier family 35, member B2	0.461958	0.365953		0.461958	0.365953	0.792179	-0.0960046
85384	Sos2	son of sevenless homolog 2 (Drosophila)	0.159726	0.0632659		0.159726	0.0632659	0.396089	-0.0964604
24796	Spn	sialophorin	0.886634	0.790169		0.886634	0.790169	0.891201	-0.0964647
81918	Pard3	par-3 (partitioning defective 3) homolog (C. elegans)	0.160204	0.0634552		0.160204	0.0634552	0.396089	-0.096749
365841	Slc25a44	solute carrier family 25, member 44	0.465977	0.369137		0.465977	0.369137	0.792179	-0.0968399
310448	Igsf10	immunoglobulin superfamily, member 10	0.0972902	0		0.0972902	0.0001	0.00102785	-0.0972902
25398	Cacna1a	calcium channel, voltage-dependent, P/Q type, alpha 1A subunit	0.0988615	0		0.0988615	0.0001	0.00101152	-0.0988615
25043	Eln	elastin	0.477399	0.378186		0.477399	0.378186	0.792179	-0.0992136
360886	Ahctf1	AT hook containing transcription factor 1	0.100946	0		0.100946	0.0001	0.000990627	-0.100946
306570	Ank1	ankyrin 1, erythrocytic	0.167239	0.0662415		0.167239	0.0662415	0.396089	-0.100997
170568	Dmbt1	deleted in malignant brain tumors 1	0.101232	0		0.101232	0.0001	0.000987827	-0.101232
499877	Ubr1	ubiquitin protein ligase E3 component n-recognin 1	0.168854	0.0668811		0.168854	0.0668811	0.396089	-0.101972
311856	Usp20	ubiquitin specific peptidase 20	0.169622	0.0671856		0.169622	0.0671856	0.396089	-0.102437
25344	Phb	prohibitin	0.494479	0.391716		0.494479	0.391716	0.792179	-0.102763
80897	Erap1	endoplasmic reticulum aminopeptidase 1	0.170534	0.0675466		0.170534	0.0675466	0.396089	-0.102987
81574	Scn1a	sodium channel, voltage-gated, type I, alpha	0.103682	0		0.103682	0.0001	0.000964487	-0.103682
57302	Cnr2	cannabinoid receptor 2 (macrophage)	0.499572	0.39575		0.499572	0.39575	0.792179	-0.103822
299197	RGD1307597	similar to mKIAA0317 protein	0.172006	0.0681296		0.172006	0.0681296	0.396089	-0.103876
361430	Fam38a	family with sequence similarity 38, member A	0.10444	0		0.10444	0.0001	0.000957486	-0.10444
296182	Tmx4	thioredoxin-related transmembrane protein 4	0.173083	0.0685562		0.173083	0.0685562	0.396089	-0.104526
81758	Rbl2	retinoblastoma-like 2	0.176323	0.0698398		0.176323	0.0698398	0.396089	-0.106484
304763	R3hdm1	R3H domain containing 1	0.177897	0.0704633		0.177897	0.0704633	0.396089	-0.107434
500244	Aak1	AP2 associated kinase 1	0.107439	0		0.107439	0.0001	0.000930763	-0.107439
362257	RGD1306861	similar to RIKEN cDNA B230339M05 gene	0.108927	0		0.108927	0.0001	0.000918043	-0.108927
54251	Flt1	fms-related tyrosine kinase 1	0.181055	0.0717138		0.181055	0.0717138	0.396089	-0.109341
303304	Sgsm2	small G protein signaling modulator 2	0.181862	0.0720335		0.181862	0.0720335	0.396089	-0.109828
64188	Mafg	v-maf musculoaponeurotic fibrosarcoma oncogene homolog G (avian)	0.530608	0.420336		0.530608	0.420336	0.792179	-0.110272
362980	Tubgcp6	tubulin, gamma complex associated protein 6	0.272431	0.161861		0.272431	0.161861	0.594134	-0.11057
305152	Aff1	AF4/FMR2 family, member 1	0.183891	0.0728373		0.183891	0.0728373	0.396089	-0.111054
60417	Ecel1	endothelin converting enzyme-like 1	0.11158	0		0.11158	0.0001	0.000896221	-0.11158
84398	Cd93	CD93 molecule	0.185003	0.0732776		0.185003	0.0732776	0.396089	-0.111725
79433	Myh10	myosin, heavy chain 10, non-muscle	0.112281	0		0.112281	0.0001	0.000890619	-0.112281
303188	Rai1	retinoic acid induced 1	0.112769	0		0.112769	0.0001	0.000886768	-0.112769
300160	Lrrk2	leucine-rich repeat kinase 2	0.113037	0		0.113037	0.0001	0.000884668	-0.113037
288778	Pa2g4	proliferation-associated 2G4	0.544429	0.431285		0.544429	0.431285	0.792179	-0.113144
24782	Slc9a1	solute carrier family 9 (sodium/hydrogen exchanger), member 1	0.187636	0.0743205		0.187636	0.0743205	0.396089	-0.113315
497815	Nrcam	neuronal cell adhesion molecule	0.113546	0		0.113546	0.0001	0.0008807	-0.113546
500036	Ppp1r3a	protein phosphatase 1, regulatory (inhibitor) subunit 3A	0.113817	0		0.113817	0.0001	0.0008786	-0.113817
83709	Git1	G protein-coupled receptor kinase interacting ArfGAP 1	0.551791	0.437117		0.551791	0.437117	0.792179	-0.114674
305909	Cenpj	centromere protein J	0.190007	0.0752598		0.190007	0.0752598	0.396089	-0.114747
313609	Pdik1l	PDLIM1 interacting kinase 1 like	0.190896	0.0756119		0.190896	0.0756119	0.396089	-0.115284
25391	Atp2a3	ATPase, Ca++ transporting, ubiquitous	0.191622	0.0758993		0.191622	0.0758993	0.396089	-0.115722
404781	Iqsec3	IQ motif and Sec7 domain 3	0.116021	0		0.116021	0.0001	0.000861912	-0.116021
363083	Fbxl22	F-box and leucine-rich repeat protein 22	0.192137	0.0761035		0.192137	0.0761035	0.396089	-0.116034
81659	Gak	cyclin G associated kinase	0.192439	0.0762231		0.192439	0.0762231	0.396089	-0.116216
291996	Nob1	NIN1/RPN12 binding protein 1 homolog (S. cerevisiae)	0.560452	0.443979		0.560452	0.443979	0.792179	-0.116474
312030	Sfrs2ip	splicing factor, arginine/serine-rich 2, interacting protein	0.116494	0		0.116494	0.0001	0.000858411	-0.116494
314600	LOC314600	similar to zinc finger protein 422, related sequence 1	0.19392	0.0768096		0.19392	0.0768096	0.396089	-0.11711
292766	Psmd8	proteasome (prosome, macropain) 26S subunit, non-ATPase, 8	0.563771	0.446607		0.563771	0.446607	0.792179	-0.117163
292007	Dhx38	DEAH (Asp-Glu-Ala-His) box polypeptide 38	0.19436	0.0769838		0.19436	0.0769838	0.396089	-0.117376
81917	Hip1r	huntingtin interacting protein 1 related	0.194625	0.0770887		0.194625	0.0770887	0.396089	-0.117536
287530	Prpf8	PRP8 pre-mRNA processing factor 8 homolog (S. cerevisiae)	0.118263	0		0.118263	0.0001	0.000845575	-0.118263
303753	Foxk2	forkhead box K2	0.196589	0.0778669		0.196589	0.0778669	0.396089	-0.118722
363018	RGD1311723	similar to KIAA1731 protein	0.118787	0		0.118787	0.0001	0.000841841	-0.118787
362298	Actr3b	ARP3 actin-related protein 3 homolog B (yeast)	0.572051	0.453166		0.572051	0.453166	0.792179	-0.118884
308000	Pdzd8	PDZ domain containing 8	0.1193	0		0.1193	0.0001	0.000838223	-0.1193
24375	Fuca1	fucosidase, alpha-L- 1, tissue	0.575508	0.455906		0.575508	0.455906	0.792179	-0.119603
304077	Dopey2	dopey family member 2	0.119985	0		0.119985	0.0001	0.000833439	-0.119985
500006	Pex1	peroxisomal biogenesis factor 1	0.198824	0.0787521		0.198824	0.0787521	0.396089	-0.120072
364630	Thsd1	thrombospondin, type I, domain containing 1	0.199055	0.0788436		0.199055	0.0788436	0.396089	-0.120211
245924	Sfrs15	splicing factor, arginine/serine-rich 15	0.199101	0.0788619		0.199101	0.0788619	0.396089	-0.120239
65169	Scamp3	secretory carrier membrane protein 3	0.578617	0.458368		0.578617	0.458368	0.792179	-0.120249
294754	Pelo	pelota homolog (Drosophila)	0.579399	0.458988		0.579399	0.458988	0.792179	-0.120411
291377	Rttn	rotatin	0.12107	0		0.12107	0.0001	0.00082597	-0.12107
84391	Kif2a	kinesin family member 2A	0.201394	0.0797701		0.201394	0.0797701	0.396089	-0.121624
289222	Nit1	nitrilase 1	0.586137	0.464325		0.586137	0.464325	0.792179	-0.121812
362288	Rtel1	regulator of telomere elongation helicase 1	0.20225	0.080109		0.20225	0.080109	0.396089	-0.122141
94268	Efna1	ephrin A1	0.589362	0.46688		0.589362	0.46688	0.792179	-0.122482
317435	Shroom2	shroom family member 2	0.122664	0		0.122664	0.0001	0.000815234	-0.122664
58954	Klf6	Kruppel-like factor 6	0.20374	0.0806994		0.20374	0.0806994	0.396089	-0.123041
361118	RGD1309676	similar to RIKEN cDNA 5730469M10	0.596334	0.472403		0.596334	0.472403	0.792179	-0.123931
311642	Sulf2	sulfatase 2	0.205401	0.0813571		0.205401	0.0813571	0.396089	-0.124044
362455	RGD1306151	similar to hypothetical protein DKFZp761D0211	0.205598	0.0814351		0.205598	0.0814351	0.396089	-0.124163
305367	Arap2	ArfGAP with RhoGAP domain, ankyrin repeat and PH domain 2	0.124319	0		0.124319	0.0001	0.000804381	-0.124319
65138	Adrm1	adhesion regulating molecule 1	0.599253	0.474716		0.599253	0.474716	0.792179	-0.124537
498630	Wwc2	WW and C2 domain containing 2	0.124844	0		0.124844	0.0001	0.000800997	-0.124844
363989	Phlda3	pleckstrin homology-like domain, family A, member 3	0.601778	0.476716		0.601778	0.476716	0.792179	-0.125062
85246	Gas7	growth arrest specific 7	0.126094	0		0.126094	0.0001	0.000793062	-0.126094
501099	Srf	serum response factor (c-fos serum response element-binding transcription factor)	0.208804	0.0827051		0.208804	0.0827051	0.396089	-0.126099
361990	LOC361990	similar to DKFZP547E1010 protein	0.606892	0.480767		0.606892	0.480767	0.792179	-0.126125
309081	Dock1	dedicator of cyto-kinesis 1	0.126298	0		0.126298	0.0001	0.000791778	-0.126298
303356	Tmem98	transmembrane protein 98	0.607753	0.481449		0.607753	0.481449	0.792179	-0.126304
298744	Crim1	cysteine rich transmembrane BMP regulator 1 (chordin like)	0.210238	0.0832732		0.210238	0.0832732	0.396089	-0.126965
299285	Clmn	calmin	0.2106	0.0834165		0.2106	0.0834165	0.396089	-0.127184
501563	Prkx	protein kinase, X-linked	0.211119	0.083622		0.211119	0.083622	0.396089	-0.127497
298381	Echdc2	enoyl Coenzyme A hydratase domain containing 2	0.616498	0.488376		0.616498	0.488376	0.792179	-0.128121
361442	Sipa1l2	signal-induced proliferation-associated 1 like 2	0.128206	0		0.128206	0.0001	0.000779992	-0.128206
79248	Abca2	ATP-binding cassette, subfamily A (ABC1), member 2	0.213486	0.0845595		0.213486	0.0845595	0.396089	-0.128926
292925	Tsg101	tumor susceptibility gene 101	0.621415	0.492272		0.621415	0.492272	0.792179	-0.129143
296580	Camsap1	calmodulin regulated spectrin-associated protein 1	0.129329	0		0.129329	0.0001	0.000773224	-0.129329
309678	Trappc10	trafficking protein particle complex 10	0.129661	0		0.129661	0.0001	0.00077124	-0.129661
300963	Cep63	centrosomal protein 63	0.214985	0.0851535		0.214985	0.0851535	0.396089	-0.129832
364706	Foxc1	forkhead box C1	0.215093	0.0851962		0.215093	0.0851962	0.396089	-0.129897
363294	Twsg1	twisted gastrulation homolog 1 (Drosophila)	0.216397	0.0857125		0.216397	0.0857125	0.396089	-0.130684
56827	Cacna1i	calcium channel, voltage-dependent, T type, alpha 1I subunit	0.130849	0		0.130849	0.0001	0.000764238	-0.130849
360406	Ptprf	protein tyrosine phosphatase, receptor type, F	0.130849	0		0.130849	0.0001	0.000764238	-0.130849
117538	Wipf1	WAS/WASL interacting protein family, member 1	0.217	0.0859513		0.217	0.0859513	0.396089	-0.131048
24167	Adcyap1r1	adenylate cyclase activating polypeptide 1 receptor 1	0.131653	0		0.131653	0.0001	0.00075957	-0.131653
313560	Ctps	CTP synthase	0.636887	0.504529		0.636887	0.504529	0.792179	-0.132359
309400	Tmem2	transmembrane protein 2	0.132365	0		0.132365	0.0001	0.000755486	-0.132365
690188	Fam168b	family with sequence similarity 168, member B	0.637282	0.504841		0.637282	0.504841	0.792179	-0.132441
312135	Tmem168	transmembrane protein 168	0.220404	0.0872998		0.220404	0.0872998	0.396089	-0.133104
25567	Tnr	tenascin R	0.13325	0		0.13325	0.0001	0.000750468	-0.13325
310661	Vps72	vacuolar protein sorting 72 homolog (S. cerevisiae)	0.642378	0.508878		0.642378	0.508878	0.792179	-0.1335
317346	Bcor	BCL6 co-repressor	0.133666	0		0.133666	0.0001	0.000748134	-0.133666
313488	Reck	reversion-inducing-cysteine-rich protein with kazal motifs	0.221831	0.0878648		0.221831	0.0878648	0.396089	-0.133966
303206	Ulk2	Unc-51 like kinase 2 (C. elegans)	0.134695	0		0.134695	0.0001	0.000742416	-0.134695
292090	Galnt2	UDP-N-acetyl-alpha-D-galactosamine:polypeptide N-acetylgalactosaminyltransferase 2 (GalNAc-T2)	0.223043	0.088345		0.223043	0.088345	0.396089	-0.134698
25533	Rabggtb	Rab geranylgeranyltransferase, beta subunit	0.648209	0.513497		0.648209	0.513497	0.792179	-0.134711
313743	Klhl21	kelch-like 21 (Drosophila)	0.223742	0.0886218		0.223742	0.0886218	0.396089	-0.13512
311182	Nup160	nucleoporin 160	0.135483	0		0.135483	0.0001	0.000738098	-0.135483
315422	Mtmr2	myotubularin related protein 2	0.224445	0.0889004		0.224445	0.0889004	0.396089	-0.135545
84479	Synrg	synergin, gamma	0.224563	0.088947		0.224563	0.088947	0.396089	-0.135616
310533	Rapgef2	Rap guanine nucleotide exchange factor (GEF) 2	0.135784	0		0.135784	0.0001	0.000736465	-0.135784
679942	Angptl1	angiopoietin-like 1	0.65615	0.519788		0.65615	0.519788	0.792179	-0.136362
287899	Adamts2	ADAM metallopeptidase with thrombospondin type 1 motif, 2	0.225865	0.0894627		0.225865	0.0894627	0.396089	-0.136402
81654	Dlat	dihydrolipoamide S-acetyltransferase	0.658672	0.521786		0.658672	0.521786	0.792179	-0.136886
50622	Slc23a2	solute carrier family 23 (nucleobase transporters), member 2	0.136934	0		0.136934	0.0001	0.00073028	-0.136934
316005	Arih2	ariadne homolog 2 (Drosophila)	0.228332	0.0904401		0.228332	0.0904401	0.396089	-0.137892
81504	Grb2	growth factor receptor bound protein 2	0.664031	0.526031		0.664031	0.526031	0.792179	-0.138
287556	Rhbdl3	rhomboid, veinlet-like 3 (Drosophila)	0.228515	0.0905124		0.228515	0.0905124	0.396089	-0.138003
293849	Zfp275	zinc finger protein 275	0.138103	0		0.138103	0.0001	0.000724095	-0.138103
305317	Guf1	GUF1 GTPase homolog (S. cerevisiae)	0.138304	0		0.138304	0.0001	0.000723045	-0.138304
361882	Rgnef	Rho-guanine nucleotide exchange factor	0.138326	0		0.138326	0.0001	0.000722928	-0.138326
287773	Helz	helicase with zinc finger	0.138371	0		0.138371	0.0001	0.000722695	-0.138371
367034	Zfp426l	zinc finger protein 426-like	0.138617	0		0.138617	0.0001	0.000721411	-0.138617
361834	RGD1306739	similar to RIKEN cDNA 1700040L02	0.667913	0.529106		0.667913	0.529106	0.792179	-0.138806
308509	RGD1308428	similar to RIKEN cDNA 4931406P16	0.139225	0		0.139225	0.0001	0.00071826	-0.139225
315666	Npat	nuclear protein, ataxia-telangiectasia locus	0.139611	0		0.139611	0.0001	0.000716276	-0.139611
297522	Sec13	SEC13 homolog (S. cerevisiae)	0.673159	0.533263		0.673159	0.533263	0.792179	-0.139897
292708	Irgq	immunity-related GTPase family, Q	0.140159	0		0.140159	0.0001	0.000713476	-0.140159
312652	Plxnd1	plexin D1	0.140389	0		0.140389	0.0001	0.000712309	-0.140389
313061	RGD1559904	similar to mKIAA1429 protein	0.140504	0		0.140504	0.0001	0.000711725	-0.140504
295342	Rhoc	ras homolog gene family, member C	0.676347	0.535788		0.676347	0.535788	0.792179	-0.140559
499751	Man1b1	mannosidase, alpha, class 1B, member 1	0.232989	0.0922843		0.232989	0.0922843	0.396089	-0.140704
314785	Tmtc3	transmembrane and tetratricopeptide repeat containing 3	0.141012	0		0.141012	0.0001	0.000709158	-0.141012
315689	Hmg20a	high mobility group 20A	0.23555	0.093299		0.23555	0.093299	0.396089	-0.142251
29721	Hivep2	human immunodeficiency virus type I enhancer binding protein 2	0.177897	0.0352316		0.177897	0.0352316	0.198045	-0.142666
303141	Rapgef6	Rap guanine nucleotide exchange factor (GEF) 6	0.142917	0		0.142917	0.0001	0.000699706	-0.142917
25592	Agrn	agrin	0.236721	0.0937629		0.236721	0.0937629	0.396089	-0.142959
170899	Kcnk2	potassium channel, subfamily K, member 2	0.23718	0.0939445		0.23718	0.0939445	0.396089	-0.143236
81635	Adar	adenosine deaminase, RNA-specific	0.237509	0.0940747		0.237509	0.0940747	0.396089	-0.143434
64226	Mlst8	MTOR associated protein, LST8 homolog (S. cerevisiae)	0.237971	0.0942576		0.237971	0.0942576	0.396089	-0.143713
287979	Parl	presenilin associated, rhomboid-like	0.700108	0.554611		0.700108	0.554611	0.792179	-0.145497
170927	Clcc1	chloride channel CLIC-like 1	0.241118	0.0955041		0.241118	0.0955041	0.396089	-0.145613
83783	Sult1a1	sulfotransferase family, cytosolic, 1A, phenol-preferring, member 1	0.702403	0.556429		0.702403	0.556429	0.792179	-0.145974
116720	Pik3c2g	phosphoinositide-3-kinase, class 2, gamma polypeptide	0.146134	0		0.146134	0.0001	0.000684302	-0.146134
292087	Urb2	URB2 ribosome biogenesis 2 homolog (S. cerevisiae)	0.147594	0		0.147594	0.0001	0.000677533	-0.147594
300147	Sbf1	SET binding factor 1	0.147594	0		0.147594	0.0001	0.000677533	-0.147594
81515	Lyn	v-yes-1 Yamaguchi sarcoma viral related oncogene homolog	0.244698	0.0969222		0.244698	0.0969222	0.396089	-0.147776
25558	Stxbp1	syntaxin binding protein 1	0.244838	0.0969776		0.244838	0.0969776	0.396089	-0.14786
24942	Chm	choroideremia (Rab escort protein 1)	0.246103	0.0974789		0.246103	0.0974789	0.396089	-0.148624
140590	Bmpr2	bone morphogenetic protein receptor, type II (serine/threonine kinase)	0.716698	0.567753		0.716698	0.567753	0.792179	-0.148945
116564	Npr2	natriuretic peptide receptor B/guanylate cyclase B (atrionatriuretic peptide receptor B)	0.247026	0.0978442		0.247026	0.0978442	0.396089	-0.149181
116721	Abcc5	ATP-binding cassette, subfamily C (CFTR/MRP), member 5	0.149187	0		0.149187	0.0001	0.000670298	-0.149187
364395	C1qtnf9	C1q and tumor necrosis factor related protein 9	0.719506	0.569978		0.719506	0.569978	0.792179	-0.149529
83825	Dclk1	doublecortin-like kinase 1	0.149539	0		0.149539	0.0001	0.000668723	-0.149539
304645	Tbc1d9	TBC1 domain family, member 9	0.149578	0		0.149578	0.0001	0.000668548	-0.149578
690547	Adam30	ADAM metallopeptidase domain 30	0.249036	0.0986404		0.249036	0.0986404	0.396089	-0.150395
312372	Kbtbd2	kelch repeat and BTB (POZ) domain containing 2	0.249543	0.0988415		0.249543	0.0988415	0.396089	-0.150702
301634	Fam174a	family with sequence similarity 174, member A	0.726213	0.575291		0.726213	0.575291	0.792179	-0.150922
294924	Mecom	MDS1 and EVI1 complex locus	0.150975	0		0.150975	0.0001	0.000662363	-0.150975
362325	Mdfic	MyoD family inhibitor domain containing	0.251891	0.0997712		0.251891	0.0997712	0.396089	-0.152119
116782	Pcdhgc3	protocadherin gamma subfamily C, 3	0.376177	0.2235		0.376177	0.2235	0.594134	-0.152677
192248	Cdh13	cadherin 13	0.25353	0.100421		0.25353	0.100421	0.396089	-0.15311
307483	Diaph1	diaphanous homolog 1 (Drosophila)	0.153352	0		0.153352	0.0001	0.000652094	-0.153352
295631	Pla2r1	phospholipase A2 receptor 1	0.153489	0		0.153489	0.0001	0.00065151	-0.153489
303378	Slfn8	schlafen 8	0.254207	0.100689		0.254207	0.100689	0.396089	-0.153518
298101	Col27a1	collagen, type XXVII, alpha 1	0.153903	0		0.153903	0.0001	0.00064976	-0.153903
311427	Hspa12b	heat shock protein 12B	0.255801	0.10132		0.255801	0.10132	0.396089	-0.154481
81527	Nrp2	neuropilin 2	0.25649	0.101593		0.25649	0.101593	0.396089	-0.154897
64300	Mthfd1	methylenetetrahydrofolate dehydrogenase (NADP+ dependent) 1, methenyltetrahydrofolate cyclohydrolase, formyltetrahydrofolate synthetase	0.257105	0.101837		0.257105	0.101837	0.396089	-0.155269
296708	Olfml2a	olfactomedin-like 2A	0.155382	0		0.155382	0.0001	0.000643575	-0.155382
113975	Pom121	nuclear pore membrane protein 121	0.155636	0		0.155636	0.0001	0.000642525	-0.155636
24667	Ppm1b	protein phosphatase 1B, magnesium dependent, beta isoform	0.155834	0		0.155834	0.0001	0.000641708	-0.155834
246324	Rab31	RAB31, member RAS oncogene family	0.259127	0.102637		0.259127	0.102637	0.396089	-0.156489
301309	Bai3	brain-specific angiogenesis inhibitor 3	0.156574	0		0.156574	0.0001	0.000638674	-0.156574
365266	Atp10a	ATPase, class V, type 10A	0.156603	0		0.156603	0.0001	0.000638557	-0.156603
192227	Ptgr1	prostaglandin reductase 1	0.753678	0.597048		0.753678	0.597048	0.792179	-0.15663
93646	Sec31a	SEC31 homolog A (S. cerevisiae)	0.387489	0.23022		0.387489	0.23022	0.594134	-0.157269
308435	Cic	capicua homolog (Drosophila)	0.157843	0		0.157843	0.0001	0.000633539	-0.157843
58868	Fzd1	frizzled homolog 1 (Drosophila)	0.389603	0.231476		0.389603	0.231476	0.594134	-0.158127
314751	Tmcc3	transmembrane and coiled-coil domain family 3	0.158222	0		0.158222	0.0001	0.000632022	-0.158222
308361	Zfp329	zinc finger protein 329	0.197313	0.0390769		0.197313	0.0390769	0.198045	-0.158236
313717	Clstn1	calsyntenin 1	0.390135	0.231793		0.390135	0.231793	0.594134	-0.158343
64469	Slc30a4	solute carrier family 30 (zinc transporter), member 4	0.158398	0		0.158398	0.0001	0.000631322	-0.158398
25186	Efnb1	ephrin B1	0.262943	0.104149		0.262943	0.104149	0.396089	-0.158794
363062	Dixdc1	DIX domain containing 1	0.158838	0		0.158838	0.0001	0.000629572	-0.158838
117265	Pex6	peroxisomal biogenesis factor 6	0.263024	0.104181		0.263024	0.104181	0.396089	-0.158843
314993	Atad2	ATPase family, AAA domain containing 2	0.159222	0		0.159222	0.0001	0.000628055	-0.159222
314399	Ubr7	ubiquitin protein ligase E3 component n-recognin 7 (putative)	0.263671	0.104437		0.263671	0.104437	0.396089	-0.159234
406161	C4-2	complement component 4, gene 2	0.264159	0.104631		0.264159	0.104631	0.396089	-0.159528
619374	Jam2	junctional adhesion molecule 2	0.265798	0.10528		0.265798	0.10528	0.396089	-0.160518
309859	Scml4	sex comb on midleg-like 4 (Drosophila)	0.395537	0.235002		0.395537	0.235002	0.594134	-0.160535
360803	Snrnp35	small nuclear ribonucleoprotein 35 (U11/U12)	0.772707	0.612122		0.772707	0.612122	0.792179	-0.160585
317425	RGD1561065	similar to mKIAA1111 protein	0.160625	0		0.160625	0.0001	0.00062257	-0.160625
81812	Thra	thyroid hormone receptor alpha	0.26704	0.105772		0.26704	0.105772	0.396089	-0.161268
308283	Fbxo30	F-box protein 30	0.267123	0.105805		0.267123	0.105805	0.396089	-0.161319
246116	Ptpn4	protein tyrosine phosphatase, non-receptor type 4	0.16193	0		0.16193	0.0001	0.000617552	-0.16193
362260	Dhx35	DEAH (Asp-Glu-Ala-His) box polypeptide 35	0.268884	0.106502		0.268884	0.106502	0.396089	-0.162382
681287	Map7d1	MAP7 domain containing 1	0.782824	0.620137		0.782824	0.620137	0.792179	-0.162687
310775	RGD1306520	similar to receptor-interacting factor 1	0.269815	0.106871		0.269815	0.106871	0.396089	-0.162944
65027	Chd8	chromodomain helicase DNA binding protein 8	0.203426	0.0402874		0.203426	0.0402874	0.198045	-0.163139
307343	RGD1359600	LEA_4 domain containing protein RGD1359600	0.270382	0.107096		0.270382	0.107096	0.396089	-0.163287
316599	Usp40	ubiquitin specific peptidase 40	0.16335	0		0.16335	0.0001	0.000612184	-0.16335
85241	Pola1	polymerase (DNA directed), alpha 1	0.163381	0		0.163381	0.0001	0.000612067	-0.163381
117240	Heph	hephaestin	0.402978	0.239423		0.402978	0.239423	0.594134	-0.163555
24654	Plcb1	phospholipase C, beta 1 (phosphoinositide-specific)	0.164478	0		0.164478	0.0001	0.000607983	-0.164478
690966	Polr2e	polymerase (RNA) II (DNA directed) polypeptide E	0.791989	0.627397		0.791989	0.627397	0.792179	-0.164592
311146	Ssfa2	sperm specific antigen 2	0.164636	0		0.164636	0.0001	0.0006074	-0.164636
309069	RGD1306820	similar to erythroid differentiation-related factor 1	0.1647	0		0.1647	0.0001	0.000607166	-0.1647
24311	Ddc	dopa decarboxylase (aromatic L-amino acid decarboxylase)	0.164858	0		0.164858	0.0001	0.000606583	-0.164858
361378	Man2b1	mannosidase, alpha, class 2B, member 1	0.273082	0.108165		0.273082	0.108165	0.396089	-0.164917
308099	Fndc1	fibronectin type III domain containing 1	0.165017	0		0.165017	0.0001	0.000605999	-0.165017
303248	Neurl4	neuralized homolog 4 (Drosophila)	0.165112	0		0.165112	0.0001	0.000605649	-0.165112
314126	Baz1a	bromodomain adjacent to zinc finger domain, 1A	0.165112	0		0.165112	0.0001	0.000605649	-0.165112
360956	Tbc1d14	TBC1 domain family, member 14	0.165751	0		0.165751	0.0001	0.000603315	-0.165751
116667	Map3k1	mitogen activated protein kinase kinase kinase 1	0.165879	0		0.165879	0.0001	0.000602848	-0.165879
266732	Cdig2	Cdig2 protein	0.16604	0		0.16604	0.0001	0.000602265	-0.16604
296350	Serinc3	serine incorporator 3	0.799004	0.632954		0.799004	0.632954	0.792179	-0.16605
313339	Acer2	alkaline ceramidase 2	0.166201	0		0.166201	0.0001	0.000601681	-0.166201
171142	Ehhadh	enoyl-Coenzyme A, hydratase/3-hydroxyacyl Coenzyme A dehydrogenase	0.27634	0.109456		0.27634	0.109456	0.396089	-0.166885
304286	Lmtk2	lemur tyrosine kinase 2	0.208423	0.0412771		0.208423	0.0412771	0.198045	-0.167146
498174	Gbas	glioblastoma amplified sequence	0.805387	0.638011		0.805387	0.638011	0.792179	-0.167376
303905	Parp9	poly (ADP-ribose) polymerase family, member 9	0.277864	0.110059		0.277864	0.110059	0.396089	-0.167805
362731	Snx13	sorting nexin 13	0.278677	0.110381		0.278677	0.110381	0.396089	-0.168296
373544	Ermp1	endoplasmic reticulum metallopeptidase 1	0.168356	0		0.168356	0.0001	0.00059398	-0.168356
306825	Mylip	myosin regulatory light chain interacting protein	0.279222	0.110597		0.279222	0.110597	0.396089	-0.168625
170520	Cygb	cytoglobin	0.811488	0.642844		0.811488	0.642844	0.792179	-0.168644
170837	Snrk	SNF related kinase	0.169053	0		0.169053	0.0001	0.000591529	-0.169053
89808	Cx3cl1	chemokine (C-X3-C motif) ligand 1	0.280318	0.111031		0.280318	0.111031	0.396089	-0.169287
298534	Clspn	claspin homolog (Xenopus laevis)	0.169622	0		0.169622	0.0001	0.000589545	-0.169622
54244	Crebbp	CREB binding protein	0.169656	0		0.169656	0.0001	0.000589428	-0.169656
81521	Msn	moesin	0.817293	0.647442		0.817293	0.647442	0.792179	-0.169851
681062	Slbp	stem-loop binding protein	0.28133	0.111432		0.28133	0.111432	0.396089	-0.169898
312562	Zfyve20	zinc finger, FYVE domain containing 20	0.169959	0		0.169959	0.0001	0.000588378	-0.169959
313825	Vps13d	vacuolar protein sorting 13 homolog D (S. cerevisiae)	0.281941	0.111674		0.281941	0.111674	0.396089	-0.170267
289338	Disp1	dispatched homolog 1 (Drosophila)	0.17033	0		0.17033	0.0001	0.000587095	-0.17033
291694	Fam13b1	family with sequence similarity 13, member B1	0.170364	0		0.170364	0.0001	0.000586978	-0.170364
363254	Atg9a	ATG9 autophagy related 9 homolog A (S. cerevisiae)	0.419756	0.249391		0.419756	0.249391	0.594134	-0.170365
312192	Ahcyl2	adenosylhomocysteinase-like 2	0.170704	0		0.170704	0.0001	0.000585811	-0.170704
292918	Otog	otogelin	0.170755	0		0.170755	0.0001	0.000585636	-0.170755
500233	Exoc6b	exocyst complex component 6B	0.17101	0		0.17101	0.0001	0.000584761	-0.17101
306941	Lrrc16a	leucine rich repeat containing 16A	0.171147	0		0.171147	0.0001	0.000584294	-0.171147
294343	Zfp280b	zinc finger protein 280b	0.171181	0		0.171181	0.0001	0.000584177	-0.171181
295461	Sec24b	SEC24 family, member B (S. cerevisiae)	0.171352	0		0.171352	0.0001	0.000583594	-0.171352
498416	Grb10	growth factor receptor bound protein 10	0.171524	0		0.171524	0.0001	0.00058301	-0.171524
314930	Zfpm2	zinc finger protein, multitype 2	0.171902	0		0.171902	0.0001	0.000581727	-0.171902
296311	RGD1311678	similar to 4921517L17Rik protein	0.28479	0.112802		0.28479	0.112802	0.396089	-0.171987
24412	Grin2d	glutamate receptor, ionotropic, N-methyl D-aspartate 2D	0.172213	0		0.172213	0.0001	0.000580676	-0.172213
498967	RGD1559896	similar to RIKEN cDNA 2310022B05	0.286503	0.113481		0.286503	0.113481	0.396089	-0.173022
252879	Cdk11b	cyclin-dependent kinase 11B	0.173118	0		0.173118	0.0001	0.000577642	-0.173118
246297	Myocd	myocardin	0.173153	0		0.173153	0.0001	0.000577526	-0.173153
316737	Lpin2	lipin 2	0.173503	0		0.173503	0.0001	0.000576359	-0.173503
362078	Ehmt1	euchromatic histone-lysine N-methyltransferase 1	0.173749	0		0.173749	0.0001	0.000575542	-0.173749
246262	Sema3d	sema domain, immunoglobulin domain (Ig), short basic domain, secreted, (semaphorin) 3D	0.174102	0		0.174102	0.0001	0.000574375	-0.174102
315139	Map3k7ip1	mitogen-activated protein kinase kinase kinase 7 interacting protein 1	0.288432	0.114245		0.288432	0.114245	0.396089	-0.174187
64510	Rbm10	RNA binding motif protein 10	0.289309	0.114592		0.289309	0.114592	0.396089	-0.174716
85426	Slc5a7	solute carrier family 5 (choline transporter), member 7	0.175098	0		0.175098	0.0001	0.000571107	-0.175098
83721	Dvl1	dishevelled, dsh homolog 1 (Drosophila)	0.289994	0.114864		0.289994	0.114864	0.396089	-0.17513
295027	Pcdh18	protocadherin 18	0.175242	0		0.175242	0.0001	0.000570641	-0.175242
308523	Tshz3	teashirt zinc finger homeobox 3	0.175565	0		0.175565	0.0001	0.00056959	-0.175565
303614	Smurf2	SMAD specific E3 ubiquitin protein ligase 2	0.175673	0		0.175673	0.0001	0.00056924	-0.175673
288167	Senp7	SUMO1/sentrin specific peptidase 7	0.175745	0		0.175745	0.0001	0.000569007	-0.175745
311430	Mavs	mitochondrial antiviral signaling protein	0.291275	0.115371		0.291275	0.115371	0.396089	-0.175904
29153	Capn1	calpain 1	0.292069	0.115686		0.292069	0.115686	0.396089	-0.176384
309922	Rhobtb3	Rho-related BTB domain containing 3	0.176396	0		0.176396	0.0001	0.000566906	-0.176396
287766	Ccdc45	coiled-coil domain containing 45	0.292668	0.115923		0.292668	0.115923	0.396089	-0.176745
293505	Cd2bp2	Cd2 (cytoplasmic tail) binding protein 2	0.292668	0.115923		0.292668	0.115923	0.396089	-0.176745
306934	Fam65b	family with sequence similarity 65, member B	0.435765	0.258903		0.435765	0.258903	0.594134	-0.176862
116673	Sdc3	syndecan 3	0.177015	0		0.177015	0.0001	0.000564922	-0.177015
366163	Aqr	aquarius homolog (mouse)	0.177015	0		0.177015	0.0001	0.000564922	-0.177015
301388	Mfsd6	major facilitator superfamily domain containing 6	0.177052	0		0.177052	0.0001	0.000564806	-0.177052
[truncated: 5,086 more rows]
